# Supplementary material for: Iodido[5-methyl-1H-benzimidazole-2(3H)-thione-κS]bis­(triphenyl­phosphane-κP)copper(I) methanol monosolvate
Source: Acta Crystallogr Sect E Struct Rep Online. 2012 Sep 26;68(Pt 10):m1295. doi: 10.1107/S1600536812039165 (PMC3470167; doi:10.1107/S1600536812039165)
Supplement: Supplementary file 1 [file e-68-m1295-sup1.cif]

##############################################################################
#                                                                            #
# This CIF contains the data in a paper accepted for publication in          #
# Acta Crystallographica Section E. It conforms to the requirements of       #
# Notes for Authors for Acta Crystallographica Section E, and has been       #
# peer reviewed under the auspices of the IUCr Commission on Journals.       #
#                                                                            #
# Full details of the Crystallographic Information File format               #
# are given in the paper "The Crystallographic Information File (CIF):       #
# a New Standard Archive File for Crystallography" by S. R. Hall, F. H.      #
# Allen and I. D. Brown [Acta Cryst. (1991), A47, 655-685].                  #
#                                                                            #
# The current version of the core CIF dictionary is obtainable from          #
# ftp://ftp.iucr.org/pub/cif_core.dic.                                       #
#                                                                            #
# Software is freely available for graphical display of the structure(s)     #
# in this CIF. For information consult the CIF software page                 #
# http://www.iucr.org/resources/cif/software.                                #
#                                                                            #
# This file may be used for bona fide research purposes within the           #
# scientific community so long as proper attribution is given to the journal # 
# article from which it was obtained.                                        #
#                                                                            #
##############################################################################
data_global
_audit_creation_method     SHELXL-97
_journal_date_recd_electronic     2012-09-02
_journal_date_accepted     2012-09-13
_journal_name_full     'Acta Crystallographica, Section E'
_journal_year     2012
_journal_volume     68
_journal_issue     10
_journal_page_first     m1295
_journal_page_last     m1295
_journal_paper_category     QM
_journal_paper_doi     10.1107/S1600536812039165
_journal_coeditor_code     HY2586
_publ_contact_author_name     'Dr Qiong-Hua Jin'
_publ_contact_author_address
;
Department of Chemistry
Capital Normal University
Beijing 100048
People's Republic of China
;
_publ_contact_author_email     'jinqh204@163.com'
_publ_contact_author_fax     '861068902320'
_publ_contact_author_phone     '861068903033'
_publ_section_title
;\
Iodido[5-methyl-1<i>H</i>-benzimidazole-2(3<i>H</i>)-thione-\k<i>S</i>]\
bis(triphenylphosphane-\k<i>P</i>)copper(I) methanol monosolvate
;
loop_
    _publ_author_name
    _publ_author_address
    'Yu-Han Jiang '
;
Department of Chemistry
Capital Normal University
Beijing 100048
People's Republic of China
;
    'Qi-Ming Qiu'
;
Department of Chemistry
Capital Normal University
Beijing 100048
People's Republic of China
;
    'Rui-Xia  Jiang'
;
Qingdao Hygain Chemical (Group) Co. Ltd
Qingdao 266044
People's Republic of China
;
    'Xu Huang'
;
Department of Chemistry
Capital Normal University
Beijing 100048
People's Republic of China
;
    'Qiong-Hua Jin'
;
Department of Chemistry
Capital Normal University
Beijing 100048
People's Republic of China
;
data_I
_audit_creation_method     SHELXL-97
_chemical_name_systematic
;
Iodido[5-methyl-1<i>H</i>-benzimidazole-2(3<i>H</i>)-thione-
\k<i>S</i>]bis(triphenylphosphane-\k<i>P</i>)copper(I) methanol monosolvate
;
_chemical_name_common     ?
_chemical_formula_moiety     'C44 H38 Cu I N2 P2 S, C H4 O'
_chemical_formula_sum     'C45 H42 Cu I N2 O P2 S'
_chemical_formula_iupac     '[Cu I (C8 H8 N2 S) (C18 H15 P)2], C H4 O'
_chemical_formula_weight     911.27
_chemical_melting_point     ?
_symmetry_cell_setting     monoclinic
_symmetry_space_group_name_H-M     'P 21/c'
_symmetry_space_group_name_Hall     '-P 2ybc'
loop_
    _symmetry_equiv_pos_as_xyz
    'x, y, z'
    '-x, y+1/2, -z+1/2'
    '-x, -y, -z'
    'x, -y-1/2, z-1/2'
_cell_length_a     15.6081(11)
_cell_length_b     10.5938(8)
_cell_length_c     25.976(2)
_cell_angle_alpha     90.00
_cell_angle_beta     96.9190(10)
_cell_angle_gamma     90.00
_cell_volume     4263.8(5)
_cell_formula_units_Z     4
_cell_measurement_reflns_used     8084
_cell_measurement_theta_min     2.33
_cell_measurement_theta_max     26.36
_cell_measurement_temperature     298(2)
_exptl_crystal_description     block
_exptl_crystal_colour     colorless
_exptl_crystal_size_max     0.43
_exptl_crystal_size_mid     0.38
_exptl_crystal_size_min     0.35
_exptl_crystal_density_diffrn     1.420
_exptl_crystal_density_meas     ?
_exptl_crystal_density_method     'not measured'
_exptl_crystal_F_000     1848
_exptl_absorpt_coefficient_mu     1.396
_exptl_absorpt_correction_type     multi-scan
_exptl_absorpt_process_details     '(SADABS; Bruker, 2001)'
_exptl_absorpt_correction_T_min     0.5852
_exptl_absorpt_correction_T_max     0.6408
_exptl_special_details
;
;
_diffrn_ambient_temperature     298(2)
_diffrn_radiation_type     MoK\a
_diffrn_radiation_wavelength     0.71073
_diffrn_radiation_source     'fine-focus sealed tube'
_diffrn_radiation_monochromator     graphite
_diffrn_measurement_device_type     'Bruker APEX CCD'
_diffrn_measurement_method     '\f and \w scans'
_diffrn_detector_area_resol_mean     ?
_diffrn_reflns_number     20808
_diffrn_reflns_av_R_equivalents     0.0366
_diffrn_reflns_av_sigmaI/netI     0.0453
_diffrn_reflns_theta_min     2.33
_diffrn_reflns_theta_max     25.02
_diffrn_reflns_theta_full     25.02
_diffrn_measured_fraction_theta_max     0.997
_diffrn_measured_fraction_theta_full     0.997
_diffrn_reflns_limit_h_min     -18
_diffrn_reflns_limit_h_max     17
_diffrn_reflns_limit_k_min     -12
_diffrn_reflns_limit_k_max     11
_diffrn_reflns_limit_l_min     -24
_diffrn_reflns_limit_l_max     30
_diffrn_standards_number     ?
_diffrn_standards_interval_count     ?
_diffrn_standards_interval_time     ?
_diffrn_standards_decay_%     ?
_refine_special_details
;
Refinement of <i>F</i>^2^ against ALL reflections. The weighted <i>R</i>-factor
<i>wR</i> and goodness of fit <i>S</i> are based on <i>F</i>^2^, conventional
<i>R</i>-factors <i>R</i> are based on <i>F</i>, with <i>F</i> set to zero for
negative <i>F</i>^2^. The threshold expression of <i>F</i>^2^ >
\s(<i>F</i>^2^) is used only for calculating <i>R</i>-factors(gt) <i>etc</i>.
and is not relevant to the choice of reflections for refinement.
<i>R</i>-factors based on <i>F</i>^2^ are statistically about twice as large
as those based on <i>F</i>, and <i>R</i>- factors based on ALL data will be
even larger.
;
_reflns_number_total     7504
_reflns_number_gt     5465
_reflns_threshold_expression     I>2\s(I)
_refine_ls_structure_factor_coef     Fsqd
_refine_ls_matrix_type     full
_refine_ls_R_factor_all     0.0666
_refine_ls_R_factor_gt     0.0393
_refine_ls_wR_factor_gt     0.0740
_refine_ls_wR_factor_ref     0.0875
_refine_ls_goodness_of_fit_ref     1.089
_refine_ls_restrained_S_all     1.089
_refine_ls_number_reflns     7504
_refine_ls_number_parameters     478
_refine_ls_number_restraints     0
_refine_ls_hydrogen_treatment     constr
_refine_ls_weighting_scheme     calc
_refine_ls_weighting_details
         'calc w=1/[\s^2^(Fo^2^)+(0.0172P)^2^+5.6518P] where P=(Fo^2^+2Fc^2^)/3'
_atom_sites_solution_hydrogens     geom
_atom_sites_solution_primary     direct
_atom_sites_solution_secondary     difmap
_refine_ls_shift/su_max     0.001
_refine_ls_shift/su_mean     0.000
_refine_diff_density_max     0.748
_refine_diff_density_min     -0.539
_refine_ls_extinction_method     none
_refine_ls_extinction_coef     ?
loop_
    _atom_type_symbol
    _atom_type_description
    _atom_type_scat_dispersion_real
    _atom_type_scat_dispersion_imag
    _atom_type_scat_source
    'C' 'C' 0.0033 0.0016
                         'International Tables Vol C Tables 4.2.6.8 and 6.1.1.4'
    'H' 'H' 0.0000 0.0000
                         'International Tables Vol C Tables 4.2.6.8 and 6.1.1.4'
    'N' 'N' 0.0061 0.0033
                         'International Tables Vol C Tables 4.2.6.8 and 6.1.1.4'
    'O' 'O' 0.0106 0.0060
                         'International Tables Vol C Tables 4.2.6.8 and 6.1.1.4'
    'S' 'S' 0.1246 0.1234
                         'International Tables Vol C Tables 4.2.6.8 and 6.1.1.4'
    'P' 'P' 0.1023 0.0942
                         'International Tables Vol C Tables 4.2.6.8 and 6.1.1.4'
    'I' 'I' -0.4742 1.8119
                         'International Tables Vol C Tables 4.2.6.8 and 6.1.1.4'
    'Cu' 'Cu' 0.3201 1.2651
                         'International Tables Vol C Tables 4.2.6.8 and 6.1.1.4'
_computing_data_collection     'SMART (Bruker, 2007)'
_computing_cell_refinement     'SAINT-Plus (Bruker, 2007)'
_computing_data_reduction     'SAINT-Plus (Bruker, 2007)'
_computing_structure_solution     'SHELXS97 (Sheldrick, 2008)'
_computing_structure_refinement     'SHELXL97 (Sheldrick, 2008)'
_computing_molecular_graphics     'SHELXTL (Sheldrick, 2008)'
_computing_publication_material     'SHELXTL (Sheldrick, 2008)'
loop_
    _atom_site_type_symbol
    _atom_site_label
    _atom_site_fract_x
    _atom_site_fract_y
    _atom_site_fract_z
    _atom_site_U_iso_or_equiv
    _atom_site_adp_type
    _atom_site_calc_flag
    _atom_site_refinement_flags
    _atom_site_occupancy
    _atom_site_symmetry_multiplicity
    _atom_site_disorder_assembly
    _atom_site_disorder_group
    Cu Cu1 0.29356(3) 0.60884(4) 0.391446(18) 0.03756(13) Uani d . 1 1 . .
    I I1 0.426976(18) 0.44881(3) 0.414919(13) 0.05740(11) Uani d . 1 1 . .
    N N1 0.4673(2) 0.9549(3) 0.43122(14) 0.0537(9) Uani d . 1 1 . .
    H H1 0.4405 1.0245 0.4233 0.064 Uiso calc R 1 1 . .
    N N2 0.4928(2) 0.7598(3) 0.45022(14) 0.0538(10) Uani d . 1 1 . .
    H H2 0.4850 0.6814 0.4569 0.065 Uiso calc R 1 1 . .
    O O1 0.3820(4) 0.1429(4) 0.3723(3) 0.134(2) Uani d . 1 1 . .
    H H1A 0.4018 0.2133 0.3794 0.201 Uiso calc R 1 1 . .
    P P1 0.18454(6) 0.53857(10) 0.43498(4) 0.0349(2) Uani d . 1 1 . .
    P P2 0.27571(7) 0.64671(10) 0.30391(4) 0.0392(3) Uani d . 1 1 . .
    S S1 0.32156(7) 0.81432(10) 0.42639(5) 0.0535(3) Uani d . 1 1 . .
    C C1 0.4289(3) 0.8418(4) 0.43596(15) 0.0453(10) Uani d . 1 1 . .
    C C2 0.5732(3) 0.8173(4) 0.45291(16) 0.0499(11) Uani d . 1 1 . .
    C C3 0.5561(3) 0.9423(4) 0.44091(16) 0.0481(10) Uani d . 1 1 . .
    C C4 0.6229(3) 1.0295(4) 0.44001(19) 0.0647(14) Uani d . 1 1 . .
    H H4 0.6114 1.1140 0.4323 0.078 Uiso calc R 1 1 . .
    C C5 0.7071(3) 0.9861(5) 0.4510(2) 0.0641(14) Uani d . 1 1 . .
    C C6 0.7220(3) 0.8599(5) 0.46243(19) 0.0668(14) Uani d . 1 1 . .
    H H6 0.7786 0.8322 0.4698 0.080 Uiso calc R 1 1 . .
    C C7 0.6563(3) 0.7739(5) 0.46341(19) 0.0663(14) Uani d . 1 1 . .
    H H7 0.6678 0.6892 0.4709 0.080 Uiso calc R 1 1 . .
    C C8 0.7824(3) 1.0764(5) 0.4514(3) 0.100(2) Uani d . 1 1 . .
    H H8A 0.8228 1.0612 0.4817 0.151 Uiso calc R 1 1 . .
    H H8B 0.7618 1.1617 0.4521 0.151 Uiso calc R 1 1 . .
    H H8C 0.8103 1.0636 0.4209 0.151 Uiso calc R 1 1 . .
    C C9 0.1375(3) 0.3813(4) 0.42121(15) 0.0431(10) Uani d . 1 1 . .
    C C10 0.1941(3) 0.2831(4) 0.41679(17) 0.0565(12) Uani d . 1 1 . .
    H H10 0.2530 0.2991 0.4187 0.068 Uiso calc R 1 1 . .
    C C11 0.1638(4) 0.1607(5) 0.4095(2) 0.0775(16) Uani d . 1 1 . .
    H H11 0.2026 0.0946 0.4075 0.093 Uiso calc R 1 1 . .
    C C12 0.0777(5) 0.1367(6) 0.4053(2) 0.0850(19) Uani d . 1 1 . .
    H H12 0.0577 0.0545 0.3999 0.102 Uiso calc R 1 1 . .
    C C13 0.0205(4) 0.2325(6) 0.4090(2) 0.0826(18) Uani d . 1 1 . .
    H H13 -0.0384 0.2154 0.4062 0.099 Uiso calc R 1 1 . .
    C C14 0.0498(3) 0.3555(5) 0.41675(17) 0.0596(13) Uani d . 1 1 . .
    H H14 0.0106 0.4208 0.4190 0.072 Uiso calc R 1 1 . .
    C C15 0.0922(2) 0.6456(4) 0.42431(15) 0.0376(9) Uani d . 1 1 . .
    C C16 0.0621(3) 0.7184(4) 0.46264(17) 0.0478(11) Uani d . 1 1 . .
    H H16 0.0869 0.7103 0.4969 0.057 Uiso calc R 1 1 . .
    C C17 -0.0048(3) 0.8032(4) 0.4501(2) 0.0631(13) Uani d . 1 1 . .
    H H17 -0.0248 0.8515 0.4760 0.076 Uiso calc R 1 1 . .
    C C18 -0.0417(3) 0.8166(5) 0.3999(2) 0.0678(15) Uani d . 1 1 . .
    H H18 -0.0863 0.8741 0.3918 0.081 Uiso calc R 1 1 . .
    C C19 -0.0132(3) 0.7459(5) 0.3618(2) 0.0672(15) Uani d . 1 1 . .
    H H19 -0.0388 0.7545 0.3277 0.081 Uiso calc R 1 1 . .
    C C20 0.0537(3) 0.6610(5) 0.37340(18) 0.0578(12) Uani d . 1 1 . .
    H H20 0.0732 0.6137 0.3470 0.069 Uiso calc R 1 1 . .
    C C21 0.2100(2) 0.5320(3) 0.50569(14) 0.0357(9) Uani d . 1 1 . .
    C C22 0.1545(3) 0.4788(4) 0.53712(16) 0.0530(12) Uani d . 1 1 . .
    H H22 0.1025 0.4445 0.5223 0.064 Uiso calc R 1 1 . .
    C C23 0.1752(3) 0.4759(5) 0.59040(18) 0.0652(14) Uani d . 1 1 . .
    H H23 0.1369 0.4409 0.6112 0.078 Uiso calc R 1 1 . .
    C C24 0.2523(3) 0.5247(5) 0.61249(17) 0.0637(13) Uani d . 1 1 . .
    H H24 0.2663 0.5231 0.6483 0.076 Uiso calc R 1 1 . .
    C C25 0.3087(3) 0.5759(5) 0.58182(17) 0.0614(13) Uani d . 1 1 . .
    H H25 0.3615 0.6076 0.5968 0.074 Uiso calc R 1 1 . .
    C C26 0.2874(3) 0.5804(4) 0.52853(16) 0.0468(11) Uani d . 1 1 . .
    H H26 0.3256 0.6164 0.5079 0.056 Uiso calc R 1 1 . .
    C C27 0.2603(2) 0.5071(4) 0.26301(15) 0.0449(10) Uani d . 1 1 . .
    C C28 0.2276(3) 0.4022(5) 0.2840(2) 0.0696(14) Uani d . 1 1 . .
    H H28 0.2157 0.4035 0.3182 0.083 Uiso calc R 1 1 . .
    C C29 0.2119(4) 0.2933(6) 0.2545(3) 0.098(2) Uani d . 1 1 . .
    H H29 0.1882 0.2230 0.2688 0.117 Uiso calc R 1 1 . .
    C C30 0.2309(4) 0.2887(7) 0.2047(3) 0.094(2) Uani d . 1 1 . .
    H H30 0.2210 0.2154 0.1853 0.113 Uiso calc R 1 1 . .
    C C31 0.2642(4) 0.3912(7) 0.1840(2) 0.0859(19) Uani d . 1 1 . .
    H H31 0.2773 0.3882 0.1500 0.103 Uiso calc R 1 1 . .
    C C32 0.2792(3) 0.5009(5) 0.21231(18) 0.0669(14) Uani d . 1 1 . .
    H H32 0.3022 0.5710 0.1973 0.080 Uiso calc R 1 1 . .
    C C33 0.3667(3) 0.7297(4) 0.28087(16) 0.0481(11) Uani d . 1 1 . .
    C C34 0.4472(3) 0.7145(5) 0.30815(18) 0.0585(13) Uani d . 1 1 . .
    H H34 0.4540 0.6615 0.3369 0.070 Uiso calc R 1 1 . .
    C C35 0.5177(3) 0.7767(6) 0.2934(2) 0.0873(19) Uani d . 1 1 . .
    H H35 0.5714 0.7668 0.3127 0.105 Uiso calc R 1 1 . .
    C C36 0.5095(4) 0.8528(6) 0.2506(2) 0.093(2) Uani d . 1 1 . .
    H H36 0.5576 0.8928 0.2403 0.111 Uiso calc R 1 1 . .
    C C37 0.4308(4) 0.8694(6) 0.2234(2) 0.101(2) Uani d . 1 1 . .
    H H37 0.4248 0.9223 0.1946 0.122 Uiso calc R 1 1 . .
    C C38 0.3591(3) 0.8083(6) 0.2381(2) 0.0815(18) Uani d . 1 1 . .
    H H38 0.3054 0.8203 0.2190 0.098 Uiso calc R 1 1 . .
    C C39 0.1847(3) 0.7474(4) 0.27877(15) 0.0443(10) Uani d . 1 1 . .
    C C40 0.1187(3) 0.7103(5) 0.24166(18) 0.0624(13) Uani d . 1 1 . .
    H H40 0.1197 0.6300 0.2273 0.075 Uiso calc R 1 1 . .
    C C41 0.0506(3) 0.7915(6) 0.2253(2) 0.0832(17) Uani d . 1 1 . .
    H H41 0.0064 0.7650 0.2005 0.100 Uiso calc R 1 1 . .
    C C42 0.0491(4) 0.9100(6) 0.2459(2) 0.0891(19) Uani d . 1 1 . .
    H H42 0.0045 0.9651 0.2342 0.107 Uiso calc R 1 1 . .
    C C43 0.1126(4) 0.9482(5) 0.2836(2) 0.0821(16) Uani d . 1 1 . .
    H H43 0.1105 1.0283 0.2981 0.099 Uiso calc R 1 1 . .
    C C44 0.1801(3) 0.8674(5) 0.3002(2) 0.0683(14) Uani d . 1 1 . .
    H H44 0.2229 0.8936 0.3261 0.082 Uiso calc R 1 1 . .
    C C45 0.3990(8) 0.1101(10) 0.3249(4) 0.204(5) Uani d . 1 1 . .
    H H45A 0.4585 0.1275 0.3217 0.306 Uiso calc R 1 1 . .
    H H45B 0.3628 0.1576 0.2994 0.306 Uiso calc R 1 1 . .
    H H45C 0.3880 0.0216 0.3197 0.306 Uiso calc R 1 1 . .
loop_
    _atom_site_aniso_label
    _atom_site_aniso_U_11
    _atom_site_aniso_U_22
    _atom_site_aniso_U_33
    _atom_site_aniso_U_12
    _atom_site_aniso_U_13
    _atom_site_aniso_U_23
    Cu1 0.0345(3) 0.0433(3) 0.0356(3) -0.0078(2) 0.0072(2) -0.0013(2)
    I1 0.04338(17) 0.04799(18) 0.0800(2) -0.00010(14) 0.00389(15) 0.00189(16)
    N1 0.063(2) 0.034(2) 0.064(2) -0.0099(18) 0.0073(19) -0.0053(17)
    N2 0.055(2) 0.043(2) 0.061(2) -0.0163(19) -0.0026(19) 0.0114(18)
    O1 0.152(5) 0.051(3) 0.198(6) 0.022(3) 0.022(5) 0.008(3)
    P1 0.0314(5) 0.0405(6) 0.0333(6) -0.0095(4) 0.0057(4) -0.0015(4)
    P2 0.0362(6) 0.0484(6) 0.0332(6) -0.0073(5) 0.0047(5) 0.0012(5)
    S1 0.0521(7) 0.0440(6) 0.0647(8) -0.0101(5) 0.0080(6) -0.0121(5)
    C1 0.055(3) 0.042(2) 0.039(2) -0.013(2) 0.005(2) -0.0073(19)
    C2 0.057(3) 0.046(3) 0.043(3) -0.017(2) -0.004(2) 0.001(2)
    C3 0.050(3) 0.047(3) 0.048(3) -0.011(2) 0.008(2) -0.011(2)
    C4 0.076(4) 0.037(3) 0.083(4) -0.017(2) 0.019(3) -0.013(2)
    C5 0.054(3) 0.065(3) 0.075(4) -0.018(3) 0.015(3) -0.025(3)
    C6 0.056(3) 0.070(4) 0.073(4) -0.008(3) 0.001(3) -0.009(3)
    C7 0.062(3) 0.058(3) 0.076(4) -0.008(3) -0.004(3) 0.009(3)
    C8 0.069(4) 0.076(4) 0.161(6) -0.029(3) 0.035(4) -0.045(4)
    C9 0.048(3) 0.046(3) 0.036(2) -0.018(2) 0.0087(19) -0.0029(19)
    C10 0.061(3) 0.048(3) 0.060(3) -0.013(2) 0.007(2) -0.002(2)
    C11 0.110(5) 0.045(3) 0.077(4) -0.008(3) 0.011(3) -0.003(3)
    C12 0.128(6) 0.067(4) 0.062(4) -0.054(4) 0.021(4) -0.011(3)
    C13 0.083(4) 0.100(5) 0.067(4) -0.058(4) 0.020(3) -0.017(3)
    C14 0.050(3) 0.071(3) 0.059(3) -0.028(2) 0.012(2) -0.010(2)
    C15 0.031(2) 0.045(2) 0.037(2) -0.0108(17) 0.0059(18) 0.0059(18)
    C16 0.042(2) 0.054(3) 0.046(3) -0.003(2) 0.001(2) -0.003(2)
    C17 0.054(3) 0.053(3) 0.083(4) 0.004(2) 0.009(3) -0.004(3)
    C18 0.043(3) 0.065(3) 0.094(4) 0.009(2) 0.002(3) 0.026(3)
    C19 0.044(3) 0.097(4) 0.059(3) 0.002(3) -0.002(2) 0.032(3)
    C20 0.039(3) 0.086(4) 0.049(3) -0.004(2) 0.009(2) 0.008(2)
    C21 0.034(2) 0.035(2) 0.038(2) -0.0019(17) 0.0062(17) -0.0004(17)
    C22 0.046(3) 0.073(3) 0.040(3) -0.015(2) 0.004(2) 0.008(2)
    C23 0.062(3) 0.089(4) 0.046(3) -0.019(3) 0.013(2) 0.017(3)
    C24 0.076(4) 0.079(4) 0.035(3) -0.015(3) -0.001(2) 0.008(2)
    C25 0.054(3) 0.080(4) 0.047(3) -0.018(3) -0.008(2) 0.003(2)
    C26 0.045(2) 0.056(3) 0.039(2) -0.012(2) 0.0033(19) 0.003(2)
    C27 0.034(2) 0.063(3) 0.036(2) 0.000(2) -0.0015(18) -0.006(2)
    C28 0.081(4) 0.062(3) 0.067(3) -0.020(3) 0.016(3) -0.022(3)
    C29 0.106(5) 0.074(4) 0.112(6) -0.025(4) 0.008(4) -0.032(4)
    C30 0.074(4) 0.100(5) 0.101(6) 0.014(4) -0.021(4) -0.063(4)
    C31 0.074(4) 0.123(6) 0.057(4) 0.024(4) -0.006(3) -0.037(4)
    C32 0.068(3) 0.091(4) 0.042(3) 0.009(3) 0.009(2) -0.007(3)
    C33 0.041(3) 0.063(3) 0.041(3) -0.011(2) 0.007(2) 0.005(2)
    C34 0.043(3) 0.077(3) 0.056(3) -0.011(2) 0.010(2) 0.015(2)
    C35 0.041(3) 0.138(6) 0.084(4) -0.023(3) 0.010(3) 0.029(4)
    C36 0.058(4) 0.133(6) 0.090(4) -0.038(4) 0.021(3) 0.029(4)
    C37 0.079(4) 0.144(6) 0.080(4) -0.045(4) 0.009(3) 0.051(4)
    C38 0.056(3) 0.118(5) 0.068(4) -0.024(3) -0.002(3) 0.041(3)
    C39 0.040(2) 0.054(3) 0.039(2) -0.006(2) 0.0040(19) 0.005(2)
    C40 0.057(3) 0.076(3) 0.052(3) 0.005(3) -0.003(2) -0.004(3)
    C41 0.064(4) 0.118(5) 0.061(4) 0.022(4) -0.017(3) -0.001(3)
    C42 0.086(4) 0.099(5) 0.081(4) 0.037(4) 0.000(3) 0.029(4)
    C43 0.089(4) 0.056(3) 0.099(5) 0.011(3) 0.001(4) 0.011(3)
    C44 0.067(3) 0.054(3) 0.081(4) 0.000(3) -0.007(3) 0.003(3)
    C45 0.287(15) 0.139(9) 0.187(12) 0.045(9) 0.035(11) 0.054(8)
_geom_special_details
;
All e.s.d.'s (except the e.s.d. in the dihedral angle between two l.s. planes)
are estimated using the full covariance matrix. The cell e.s.d.'s are taken
into account individually in the estimation of e.s.d.'s in distances, angles
and torsion angles; correlations between e.s.d.'s in cell parameters are only
used when they are defined by crystal symmetry. An approximate (isotropic)
treatment of cell e.s.d.'s is used for estimating e.s.d.'s involving l.s.
planes.
;
loop_
    _geom_bond_atom_site_label_1
    _geom_bond_atom_site_label_2
    _geom_bond_site_symmetry_2
    _geom_bond_distance
    _geom_bond_publ_flag
    Cu1 P1 . 2.2786(10) ?
    Cu1 P2 . 2.2925(11) ?
    Cu1 S1 . 2.3786(12) ?
    Cu1 I1 . 2.6974(6) ?
    N1 C1 . 1.352(5) ?
    N1 C3 . 1.386(5) ?
    N1 H1 . 0.8600 ?
    N2 C1 . 1.341(5) ?
    N2 C2 . 1.389(5) ?
    N2 H2 . 0.8600 ?
    O1 C45 . 1.334(10) ?
    O1 H1A . 0.8200 ?
    P1 C15 . 1.829(4) ?
    P1 C21 . 1.833(4) ?
    P1 C9 . 1.839(4) ?
    P2 C27 . 1.820(4) ?
    P2 C33 . 1.831(4) ?
    P2 C39 . 1.833(4) ?
    S1 C1 . 1.689(4) ?
    C2 C7 . 1.373(6) ?
    C2 C3 . 1.378(6) ?
    C3 C4 . 1.395(6) ?
    C4 C5 . 1.389(7) ?
    C4 H4 . 0.9300 ?
    C5 C6 . 1.383(7) ?
    C5 C8 . 1.514(6) ?
    C6 C7 . 1.374(6) ?
    C6 H6 . 0.9300 ?
    C7 H7 . 0.9300 ?
    C8 H8A . 0.9600 ?
    C8 H8B . 0.9600 ?
    C8 H8C . 0.9600 ?
    C9 C10 . 1.378(6) ?
    C9 C14 . 1.387(6) ?
    C10 C11 . 1.385(6) ?
    C10 H10 . 0.9300 ?
    C11 C12 . 1.360(8) ?
    C11 H11 . 0.9300 ?
    C12 C13 . 1.362(8) ?
    C12 H12 . 0.9300 ?
    C13 C14 . 1.389(7) ?
    C13 H13 . 0.9300 ?
    C14 H14 . 0.9300 ?
    C15 C16 . 1.385(5) ?
    C15 C20 . 1.394(5) ?
    C16 C17 . 1.387(6) ?
    C16 H16 . 0.9300 ?
    C17 C18 . 1.368(7) ?
    C17 H17 . 0.9300 ?
    C18 C19 . 1.358(7) ?
    C18 H18 . 0.9300 ?
    C19 C20 . 1.383(6) ?
    C19 H19 . 0.9300 ?
    C20 H20 . 0.9300 ?
    C21 C26 . 1.379(5) ?
    C21 C22 . 1.380(5) ?
    C22 C23 . 1.383(6) ?
    C22 H22 . 0.9300 ?
    C23 C24 . 1.370(6) ?
    C23 H23 . 0.9300 ?
    C24 C25 . 1.368(6) ?
    C24 H24 . 0.9300 ?
    C25 C26 . 1.385(6) ?
    C25 H25 . 0.9300 ?
    C26 H26 . 0.9300 ?
    C27 C28 . 1.363(6) ?
    C27 C32 . 1.386(6) ?
    C28 C29 . 1.390(7) ?
    C28 H28 . 0.9300 ?
    C29 C30 . 1.361(8) ?
    C29 H29 . 0.9300 ?
    C30 C31 . 1.344(8) ?
    C30 H30 . 0.9300 ?
    C31 C32 . 1.380(7) ?
    C31 H31 . 0.9300 ?
    C32 H32 . 0.9300 ?
    C33 C34 . 1.376(6) ?
    C33 C38 . 1.382(6) ?
    C34 C35 . 1.376(6) ?
    C34 H34 . 0.9300 ?
    C35 C36 . 1.367(7) ?
    C35 H35 . 0.9300 ?
    C36 C37 . 1.352(7) ?
    C36 H36 . 0.9300 ?
    C37 C38 . 1.385(6) ?
    C37 H37 . 0.9300 ?
    C38 H38 . 0.9300 ?
    C39 C40 . 1.380(6) ?
    C39 C44 . 1.393(6) ?
    C40 C41 . 1.392(7) ?
    C40 H40 . 0.9300 ?
    C41 C42 . 1.367(8) ?
    C41 H41 . 0.9300 ?
    C42 C43 . 1.369(8) ?
    C42 H42 . 0.9300 ?
    C43 C44 . 1.384(7) ?
    C43 H43 . 0.9300 ?
    C44 H44 . 0.9300 ?
    C45 H45A . 0.9600 ?
    C45 H45B . 0.9600 ?
    C45 H45C . 0.9600 ?
loop_
    _geom_angle_atom_site_label_1
    _geom_angle_atom_site_label_2
    _geom_angle_atom_site_label_3
    _geom_angle_site_symmetry_1
    _geom_angle_site_symmetry_3
    _geom_angle
    _geom_angle_publ_flag
    P1 Cu1 P2 . . 122.72(4) ?
    P1 Cu1 S1 . . 102.91(4) ?
    P2 Cu1 S1 . . 102.31(4) ?
    P1 Cu1 I1 . . 106.54(3) ?
    P2 Cu1 I1 . . 109.42(3) ?
    S1 Cu1 I1 . . 112.81(3) ?
    C1 N1 C3 . . 110.1(4) ?
    C1 N1 H1 . . 125.0 ?
    C3 N1 H1 . . 125.0 ?
    C1 N2 C2 . . 111.5(3) ?
    C1 N2 H2 . . 124.2 ?
    C2 N2 H2 . . 124.2 ?
    C45 O1 H1A . . 109.5 ?
    C15 P1 C21 . . 104.32(17) ?
    C15 P1 C9 . . 104.08(18) ?
    C21 P1 C9 . . 101.16(17) ?
    C15 P1 Cu1 . . 110.15(12) ?
    C21 P1 Cu1 . . 115.16(12) ?
    C9 P1 Cu1 . . 120.27(13) ?
    C27 P2 C33 . . 104.65(19) ?
    C27 P2 C39 . . 102.86(19) ?
    C33 P2 C39 . . 101.65(19) ?
    C27 P2 Cu1 . . 115.37(14) ?
    C33 P2 Cu1 . . 113.70(14) ?
    C39 P2 Cu1 . . 116.85(13) ?
    C1 S1 Cu1 . . 110.32(15) ?
    N2 C1 N1 . . 106.0(4) ?
    N2 C1 S1 . . 128.4(3) ?
    N1 C1 S1 . . 125.6(4) ?
    C7 C2 C3 . . 121.3(4) ?
    C7 C2 N2 . . 133.6(4) ?
    C3 C2 N2 . . 105.2(4) ?
    C2 C3 N1 . . 107.2(4) ?
    C2 C3 C4 . . 121.0(4) ?
    N1 C3 C4 . . 131.8(4) ?
    C5 C4 C3 . . 117.9(4) ?
    C5 C4 H4 . . 121.0 ?
    C3 C4 H4 . . 121.0 ?
    C6 C5 C4 . . 119.6(4) ?
    C6 C5 C8 . . 120.0(5) ?
    C4 C5 C8 . . 120.5(5) ?
    C7 C6 C5 . . 122.7(5) ?
    C7 C6 H6 . . 118.7 ?
    C5 C6 H6 . . 118.7 ?
    C2 C7 C6 . . 117.5(5) ?
    C2 C7 H7 . . 121.2 ?
    C6 C7 H7 . . 121.2 ?
    C5 C8 H8A . . 109.5 ?
    C5 C8 H8B . . 109.5 ?
    H8A C8 H8B . . 109.5 ?
    C5 C8 H8C . . 109.5 ?
    H8A C8 H8C . . 109.5 ?
    H8B C8 H8C . . 109.5 ?
    C10 C9 C14 . . 118.7(4) ?
    C10 C9 P1 . . 117.1(3) ?
    C14 C9 P1 . . 124.2(4) ?
    C9 C10 C11 . . 120.4(5) ?
    C9 C10 H10 . . 119.8 ?
    C11 C10 H10 . . 119.8 ?
    C12 C11 C10 . . 120.2(5) ?
    C12 C11 H11 . . 119.9 ?
    C10 C11 H11 . . 119.9 ?
    C11 C12 C13 . . 120.4(5) ?
    C11 C12 H12 . . 119.8 ?
    C13 C12 H12 . . 119.8 ?
    C12 C13 C14 . . 120.1(5) ?
    C12 C13 H13 . . 119.9 ?
    C14 C13 H13 . . 119.9 ?
    C9 C14 C13 . . 120.1(5) ?
    C9 C14 H14 . . 119.9 ?
    C13 C14 H14 . . 119.9 ?
    C16 C15 C20 . . 118.2(4) ?
    C16 C15 P1 . . 124.4(3) ?
    C20 C15 P1 . . 117.3(3) ?
    C15 C16 C17 . . 120.1(4) ?
    C15 C16 H16 . . 119.9 ?
    C17 C16 H16 . . 119.9 ?
    C18 C17 C16 . . 120.6(5) ?
    C18 C17 H17 . . 119.7 ?
    C16 C17 H17 . . 119.7 ?
    C19 C18 C17 . . 120.0(5) ?
    C19 C18 H18 . . 120.0 ?
    C17 C18 H18 . . 120.0 ?
    C18 C19 C20 . . 120.3(5) ?
    C18 C19 H19 . . 119.9 ?
    C20 C19 H19 . . 119.9 ?
    C19 C20 C15 . . 120.7(5) ?
    C19 C20 H20 . . 119.7 ?
    C15 C20 H20 . . 119.7 ?
    C26 C21 C22 . . 118.5(4) ?
    C26 C21 P1 . . 119.3(3) ?
    C22 C21 P1 . . 122.2(3) ?
    C21 C22 C23 . . 120.9(4) ?
    C21 C22 H22 . . 119.6 ?
    C23 C22 H22 . . 119.6 ?
    C24 C23 C22 . . 119.9(4) ?
    C24 C23 H23 . . 120.1 ?
    C22 C23 H23 . . 120.1 ?
    C25 C24 C23 . . 120.0(4) ?
    C25 C24 H24 . . 120.0 ?
    C23 C24 H24 . . 120.0 ?
    C24 C25 C26 . . 120.1(4) ?
    C24 C25 H25 . . 120.0 ?
    C26 C25 H25 . . 120.0 ?
    C21 C26 C25 . . 120.7(4) ?
    C21 C26 H26 . . 119.7 ?
    C25 C26 H26 . . 119.7 ?
    C28 C27 C32 . . 118.3(4) ?
    C28 C27 P2 . . 117.3(3) ?
    C32 C27 P2 . . 124.4(4) ?
    C27 C28 C29 . . 120.4(5) ?
    C27 C28 H28 . . 119.8 ?
    C29 C28 H28 . . 119.8 ?
    C30 C29 C28 . . 120.6(6) ?
    C30 C29 H29 . . 119.7 ?
    C28 C29 H29 . . 119.7 ?
    C31 C30 C29 . . 119.4(6) ?
    C31 C30 H30 . . 120.3 ?
    C29 C30 H30 . . 120.3 ?
    C30 C31 C32 . . 121.0(6) ?
    C30 C31 H31 . . 119.5 ?
    C32 C31 H31 . . 119.5 ?
    C31 C32 C27 . . 120.3(5) ?
    C31 C32 H32 . . 119.9 ?
    C27 C32 H32 . . 119.9 ?
    C34 C33 C38 . . 118.0(4) ?
    C34 C33 P2 . . 118.1(3) ?
    C38 C33 P2 . . 123.9(3) ?
    C33 C34 C35 . . 120.8(4) ?
    C33 C34 H34 . . 119.6 ?
    C35 C34 H34 . . 119.6 ?
    C36 C35 C34 . . 120.6(5) ?
    C36 C35 H35 . . 119.7 ?
    C34 C35 H35 . . 119.7 ?
    C37 C36 C35 . . 119.4(5) ?
    C37 C36 H36 . . 120.3 ?
    C35 C36 H36 . . 120.3 ?
    C36 C37 C38 . . 120.6(5) ?
    C36 C37 H37 . . 119.7 ?
    C38 C37 H37 . . 119.7 ?
    C33 C38 C37 . . 120.6(5) ?
    C33 C38 H38 . . 119.7 ?
    C37 C38 H38 . . 119.7 ?
    C40 C39 C44 . . 117.9(4) ?
    C40 C39 P2 . . 124.4(4) ?
    C44 C39 P2 . . 117.6(3) ?
    C39 C40 C41 . . 121.0(5) ?
    C39 C40 H40 . . 119.5 ?
    C41 C40 H40 . . 119.5 ?
    C42 C41 C40 . . 119.8(5) ?
    C42 C41 H41 . . 120.1 ?
    C40 C41 H41 . . 120.1 ?
    C41 C42 C43 . . 120.4(5) ?
    C41 C42 H42 . . 119.8 ?
    C43 C42 H42 . . 119.8 ?
    C42 C43 C44 . . 119.9(5) ?
    C42 C43 H43 . . 120.1 ?
    C44 C43 H43 . . 120.1 ?
    C43 C44 C39 . . 120.9(5) ?
    C43 C44 H44 . . 119.5 ?
    C39 C44 H44 . . 119.5 ?
    O1 C45 H45A . . 109.5 ?
    O1 C45 H45B . . 109.5 ?
    H45A C45 H45B . . 109.5 ?
    O1 C45 H45C . . 109.5 ?
    H45A C45 H45C . . 109.5 ?
    H45B C45 H45C . . 109.5 ?
loop_
    _geom_torsion_atom_site_label_1
    _geom_torsion_atom_site_label_2
    _geom_torsion_atom_site_label_3
    _geom_torsion_atom_site_label_4
    _geom_torsion_site_symmetry_1
    _geom_torsion_site_symmetry_2
    _geom_torsion_site_symmetry_3
    _geom_torsion_site_symmetry_4
    _geom_torsion
    _geom_torsion_publ_flag
    P2 Cu1 P1 C15 . . . . -55.75(15) ?
    S1 Cu1 P1 C15 . . . . 58.28(14) ?
    I1 Cu1 P1 C15 . . . . 177.16(14) ?
    P2 Cu1 P1 C21 . . . . -173.36(13) ?
    S1 Cu1 P1 C21 . . . . -59.33(14) ?
    I1 Cu1 P1 C21 . . . . 59.55(14) ?
    P2 Cu1 P1 C9 . . . . 65.20(17) ?
    S1 Cu1 P1 C9 . . . . 179.23(16) ?
    I1 Cu1 P1 C9 . . . . -61.90(16) ?
    P1 Cu1 P2 C27 . . . . -69.86(15) ?
    S1 Cu1 P2 C27 . . . . 175.81(14) ?
    I1 Cu1 P2 C27 . . . . 55.97(15) ?
    P1 Cu1 P2 C33 . . . . 169.21(16) ?
    S1 Cu1 P2 C33 . . . . 54.88(17) ?
    I1 Cu1 P2 C33 . . . . -64.96(16) ?
    P1 Cu1 P2 C39 . . . . 51.22(16) ?
    S1 Cu1 P2 C39 . . . . -63.11(16) ?
    I1 Cu1 P2 C39 . . . . 177.05(15) ?
    P1 Cu1 S1 C1 . . . . 139.24(16) ?
    P2 Cu1 S1 C1 . . . . -92.61(16) ?
    I1 Cu1 S1 C1 . . . . 24.83(16) ?
    C2 N2 C1 N1 . . . . -2.3(5) ?
    C2 N2 C1 S1 . . . . 178.6(3) ?
    C3 N1 C1 N2 . . . . 2.0(5) ?
    C3 N1 C1 S1 . . . . -178.8(3) ?
    Cu1 S1 C1 N2 . . . . -34.4(4) ?
    Cu1 S1 C1 N1 . . . . 146.7(3) ?
    C1 N2 C2 C7 . . . . -177.0(5) ?
    C1 N2 C2 C3 . . . . 1.7(5) ?
    C7 C2 C3 N1 . . . . 178.5(4) ?
    N2 C2 C3 N1 . . . . -0.4(5) ?
    C7 C2 C3 C4 . . . . -1.3(7) ?
    N2 C2 C3 C4 . . . . 179.8(4) ?
    C1 N1 C3 C2 . . . . -1.0(5) ?
    C1 N1 C3 C4 . . . . 178.7(4) ?
    C2 C3 C4 C5 . . . . 0.7(7) ?
    N1 C3 C4 C5 . . . . -179.0(4) ?
    C3 C4 C5 C6 . . . . -0.2(7) ?
    C3 C4 C5 C8 . . . . -179.1(5) ?
    C4 C5 C6 C7 . . . . 0.1(8) ?
    C8 C5 C6 C7 . . . . 179.0(5) ?
    C3 C2 C7 C6 . . . . 1.2(7) ?
    N2 C2 C7 C6 . . . . 179.7(5) ?
    C5 C6 C7 C2 . . . . -0.6(8) ?
    C15 P1 C9 C10 . . . . 168.4(3) ?
    C21 P1 C9 C10 . . . . -83.6(3) ?
    Cu1 P1 C9 C10 . . . . 44.5(4) ?
    C15 P1 C9 C14 . . . . -13.8(4) ?
    C21 P1 C9 C14 . . . . 94.3(4) ?
    Cu1 P1 C9 C14 . . . . -137.7(3) ?
    C14 C9 C10 C11 . . . . -1.8(7) ?
    P1 C9 C10 C11 . . . . 176.1(4) ?
    C9 C10 C11 C12 . . . . 1.7(8) ?
    C10 C11 C12 C13 . . . . -0.9(8) ?
    C11 C12 C13 C14 . . . . 0.3(9) ?
    C10 C9 C14 C13 . . . . 1.2(7) ?
    P1 C9 C14 C13 . . . . -176.6(4) ?
    C12 C13 C14 C9 . . . . -0.5(8) ?
    C21 P1 C15 C16 . . . . 9.9(4) ?
    C9 P1 C15 C16 . . . . 115.6(3) ?
    Cu1 P1 C15 C16 . . . . -114.2(3) ?
    C21 P1 C15 C20 . . . . -174.9(3) ?
    C9 P1 C15 C20 . . . . -69.2(3) ?
    Cu1 P1 C15 C20 . . . . 61.0(3) ?
    C20 C15 C16 C17 . . . . 0.4(6) ?
    P1 C15 C16 C17 . . . . 175.6(3) ?
    C15 C16 C17 C18 . . . . -0.3(7) ?
    C16 C17 C18 C19 . . . . 0.4(7) ?
    C17 C18 C19 C20 . . . . -0.6(8) ?
    C18 C19 C20 C15 . . . . 0.8(7) ?
    C16 C15 C20 C19 . . . . -0.6(6) ?
    P1 C15 C20 C19 . . . . -176.2(3) ?
    C15 P1 C21 C26 . . . . -114.3(3) ?
    C9 P1 C21 C26 . . . . 137.9(3) ?
    Cu1 P1 C21 C26 . . . . 6.6(4) ?
    C15 P1 C21 C22 . . . . 66.4(4) ?
    C9 P1 C21 C22 . . . . -41.5(4) ?
    Cu1 P1 C21 C22 . . . . -172.8(3) ?
    C26 C21 C22 C23 . . . . 1.0(7) ?
    P1 C21 C22 C23 . . . . -179.6(4) ?
    C21 C22 C23 C24 . . . . -0.9(7) ?
    C22 C23 C24 C25 . . . . -0.2(8) ?
    C23 C24 C25 C26 . . . . 1.2(8) ?
    C22 C21 C26 C25 . . . . -0.1(6) ?
    P1 C21 C26 C25 . . . . -179.5(3) ?
    C24 C25 C26 C21 . . . . -1.0(7) ?
    C33 P2 C27 C28 . . . . 150.5(4) ?
    C39 P2 C27 C28 . . . . -103.6(4) ?
    Cu1 P2 C27 C28 . . . . 24.8(4) ?
    C33 P2 C27 C32 . . . . -29.7(4) ?
    C39 P2 C27 C32 . . . . 76.2(4) ?
    Cu1 P2 C27 C32 . . . . -155.4(3) ?
    C32 C27 C28 C29 . . . . -1.6(8) ?
    P2 C27 C28 C29 . . . . 178.2(4) ?
    C27 C28 C29 C30 . . . . 1.7(9) ?
    C28 C29 C30 C31 . . . . -0.8(10) ?
    C29 C30 C31 C32 . . . . -0.1(9) ?
    C30 C31 C32 C27 . . . . 0.1(8) ?
    C28 C27 C32 C31 . . . . 0.7(7) ?
    P2 C27 C32 C31 . . . . -179.1(4) ?
    C27 P2 C33 C34 . . . . -99.1(4) ?
    C39 P2 C33 C34 . . . . 154.1(4) ?
    Cu1 P2 C33 C34 . . . . 27.7(4) ?
    C27 P2 C33 C38 . . . . 81.9(5) ?
    C39 P2 C33 C38 . . . . -24.9(5) ?
    Cu1 P2 C33 C38 . . . . -151.4(4) ?
    C38 C33 C34 C35 . . . . 0.6(8) ?
    P2 C33 C34 C35 . . . . -178.5(4) ?
    C33 C34 C35 C36 . . . . -1.5(9) ?
    C34 C35 C36 C37 . . . . 1.7(11) ?
    C35 C36 C37 C38 . . . . -1.1(11) ?
    C34 C33 C38 C37 . . . . 0.0(9) ?
    P2 C33 C38 C37 . . . . 179.1(5) ?
    C36 C37 C38 C33 . . . . 0.3(11) ?
    C27 P2 C39 C40 . . . . 6.5(4) ?
    C33 P2 C39 C40 . . . . 114.6(4) ?
    Cu1 P2 C39 C40 . . . . -121.0(4) ?
    C27 P2 C39 C44 . . . . -176.4(4) ?
    C33 P2 C39 C44 . . . . -68.2(4) ?
    Cu1 P2 C39 C44 . . . . 56.1(4) ?
    C44 C39 C40 C41 . . . . 1.4(7) ?
    P2 C39 C40 C41 . . . . 178.5(4) ?
    C39 C40 C41 C42 . . . . 0.5(8) ?
    C40 C41 C42 C43 . . . . -2.0(9) ?
    C41 C42 C43 C44 . . . . 1.5(9) ?
    C42 C43 C44 C39 . . . . 0.5(8) ?
    C40 C39 C44 C43 . . . . -1.9(7) ?
    P2 C39 C44 C43 . . . . -179.2(4) ?
loop_
    _geom_hbond_atom_site_label_D
    _geom_hbond_atom_site_label_H
    _geom_hbond_atom_site_label_A
    _geom_hbond_site_symmetry_A
    _geom_hbond_distance_DH
    _geom_hbond_distance_HA
    _geom_hbond_distance_DA
    _geom_hbond_angle_DHA
    N1 H1 O1 1_565 0.86 1.97 2.755(7) 152
    N2 H2 I1 . 0.86 2.80 3.539(3) 145
    O1 H1A I1 . 0.82 2.67 3.469(5) 164
