# Supplementary material for: Iodido[5-methyl-1H-benzimidazole-2(3H)-thione-κS]bis­(triphenyl­phosphane-κP)copper(I) methanol monosolvate
Source: Acta Crystallogr Sect E Struct Rep Online. 2012 Sep 26;68(Pt 10):m1295. doi: 10.1107/S1600536812039165 (PMC3470167; doi:10.1107/S1600536812039165)
Supplement: Supplementary file 2 [file e-68-m1295-Isup2.hkl]

# 
# h,k,l, Fc-squared, Fo-squared, sigma(Fo-squared) and status flag 
# 
data_I
_shelx_title ' 120801f in P2(1)/c' 
_shelx_refln_list_code          4 
_shelx_F_calc_maximum      606.09 
_exptl_crystal_F_000      1848.00 
_reflns_d_resolution_high  0.8404 
 
loop_ 
 _symmetry_equiv_pos_as_xyz 
 'x, y, z' 
 '-x, y+1/2, -z+1/2' 
 '-x, -y, -z' 
 'x, -y-1/2, z-1/2' 
 
_cell_length_a    15.6081 
_cell_length_b    10.5938 
_cell_length_c    25.9757 
_cell_angle_alpha  90.000 
_cell_angle_beta   96.919 
_cell_angle_gamma  90.000 
 
_shelx_F_squared_multiplier     1.000 
 
loop_ 
 _refln_index_h 
 _refln_index_k 
 _refln_index_l 
 _refln_F_squared_calc 
 _refln_F_squared_meas 
 _refln_F_squared_sigma 
 _refln_observed_status 
   3   0   0     1745.75     1653.40     66.25 o 
   4   0   0    19196.54    18024.55    566.59 o 
   5   0   0     1257.51     1236.39     62.06 o 
   6   0   0    10836.94    11090.18    367.15 o 
   7   0   0    46245.41    47075.84   1455.35 o 
   8   0   0    45997.61    46907.77   1456.05 o 
   9   0   0     1037.65     1023.35     78.10 o 
  10   0   0     2507.65     2324.96     91.22 o 
  11   0   0      369.21      290.04     59.10 o 
  12   0   0        4.35      -57.14     38.09 o 
  13   0   0     8653.87     8708.87    246.87 o 
  14   0   0     7743.34     8160.35    240.60 o 
  15   0   0     3680.08     3948.01    153.53 o 
  16   0   0     1034.21     1237.78    138.07 o 
  17   0   0      361.97      307.18    106.69 o 
  18   0   0       11.08     -119.59     86.47 o 
   1   1   0    10733.19    11163.05    273.01 o 
   2   1   0      924.98      993.57     25.81 o 
   3   1   0     4834.29     4939.06     98.31 o 
   4   1   0    39396.79    40415.93    714.51 o 
   5   1   0     2753.12     2746.66     65.28 o 
   6   1   0    10677.19    10848.41    209.25 o 
   7   1   0     2040.43     2167.98     89.65 o 
   8   1   0       19.67       79.05     54.04 o 
   9   1   0     2449.16     2390.47     72.47 o 
  10   1   0     5643.99     5633.85    132.80 o 
  11   1   0     2153.27     2054.10     73.16 o 
  12   1   0       53.10       63.66     35.99 o 
  13   1   0      810.29      882.45     61.14 o 
  14   1   0       49.07      135.33     39.59 o 
  15   1   0      487.63      617.98     62.06 o 
  16   1   0        9.37        9.32     46.03 o 
  17   1   0      282.81      379.13     77.55 o 
  18   1   0      275.84      217.57    107.74 o 
   0   2   0     2796.90     2958.57     76.92 o 
   1   2   0    23858.45    25030.75    446.26 o 
   2   2   0    14433.11    13991.03    256.21 o 
   3   2   0    14211.86    14095.56    260.24 o 
   4   2   0     2150.73     2210.01    157.41 o 
   5   2   0     3207.47     3237.74     76.94 o 
   6   2   0    21505.04    21732.94    525.91 o 
   7   2   0    28091.86    28763.75    459.98 o 
   8   2   0    10092.14     9868.20    171.62 o 
   9   2   0       74.71       68.38     20.54 o 
  10   2   0      204.66      540.30     95.63 o 
  11   2   0      147.45      274.62     40.19 o 
  12   2   0      343.97      368.52     49.60 o 
  13   2   0     1582.85     1590.02     74.19 o 
  14   2   0     1221.36     1200.00     97.25 o 
  15   2   0     1523.94     1548.33     79.84 o 
  16   2   0      144.79      164.20     52.27 o 
  17   2   0       49.39       97.91     63.48 o 
  18   2   0      405.86      626.56    116.80 o 
   1   3   0     6012.22     6185.98    125.03 o 
   2   3   0     6194.74     6017.24    123.88 o 
   3   3   0    64556.16    68453.95   1204.45 o 
   4   3   0    26286.97    26460.20    480.90 o 
   5   3   0     1658.04     1440.57     79.77 o 
   6   3   0        7.71       -5.16     17.50 o 
   7   3   0     3208.59     2979.30     80.86 o 
   8   3   0       24.33       18.86     21.44 o 
   9   3   0        5.12       79.75     34.00 o 
  10   3   0     8338.87     8091.46    179.79 o 
  11   3   0    17933.98    17696.20    415.99 o 
  12   3   0      890.21     1109.11     65.03 o 
  13   3   0       13.82       -7.58     38.45 o 
  14   3   0      359.57      323.80     50.68 o 
  15   3   0       21.95      -57.87     39.04 o 
  16   3   0       14.59        6.37     73.92 o 
  17   3   0      704.68      787.72    120.38 o 
   0   4   0      171.58       91.00     29.99 o 
   1   4   0       65.11       69.54     18.44 o 
   2   4   0     8575.84     9163.40    183.72 o 
   3   4   0    10725.00    11078.24    218.95 o 
   4   4   0      267.28      373.81     52.28 o 
   5   4   0    20018.33    19828.43    373.64 o 
   6   4   0     2257.52     2545.20     91.71 o 
   7   4   0     3790.08     3675.30     98.69 o 
   8   4   0      111.64       54.53     27.69 o 
   9   4   0     4322.09     3835.08    106.24 o 
  10   4   0     1079.26     1068.58     58.99 o 
  11   4   0        7.74       48.32     38.92 o 
  12   4   0     2612.34     2530.36    111.59 o 
  13   4   0      584.16      689.76     59.78 o 
  14   4   0      500.34      502.20     57.36 o 
  15   4   0      178.66      180.53     49.22 o 
  16   4   0     1025.50     1013.71     83.96 o 
  17   4   0      118.68       10.38     64.06 o 
   1   5   0     1559.29     1432.35     54.08 o 
   2   5   0    21010.81    22026.46    412.23 o 
   3   5   0     6372.19     6292.71    141.32 o 
   4   5   0     2780.01     2834.94     81.53 o 
   5   5   0    11582.96    11892.04    242.57 o 
   6   5   0    10996.75    10876.82    226.88 o 
   7   5   0      254.57      364.35     38.61 o 
   8   5   0     4797.67     5065.66    132.93 o 
   9   5   0     5735.39     5831.55    199.14 o 
  10   5   0     7660.66     7768.01    184.25 o 
  11   5   0     4267.35     4258.51    125.90 o 
  12   5   0     2872.90     2604.95     95.57 o 
  13   5   0      592.91      565.81     59.15 o 
  14   5   0       26.25       29.34     42.85 o 
  15   5   0     2612.95     2592.97    105.95 o 
  16   5   0      393.83      323.61     64.21 o 
   0   6   0      433.45      432.00     68.34 o 
   1   6   0     1440.89     1289.76    109.95 o 
   2   6   0      802.34      850.10     71.75 o 
   3   6   0       82.59       46.99     28.29 o 
   4   6   0      100.91       41.02     27.64 o 
   5   6   0      215.01      205.01     36.08 o 
   6   6   0       14.14      123.27     50.67 o 
   7   6   0      599.81      571.47     50.25 o 
   8   6   0      351.79      382.15     49.07 o 
   9   6   0      663.00      610.64     57.60 o 
  10   6   0     1025.30      943.30     65.26 o 
  11   6   0      218.40      129.20     43.27 o 
  12   6   0      126.48       52.10     40.93 o 
  13   6   0        6.73      -23.74     40.90 o 
  14   6   0      664.97      718.96     70.35 o 
  15   6   0      909.47     1098.57     84.67 o 
  16   6   0       29.30       41.33     70.86 o 
   1   7   0      807.86      805.96     61.26 o 
   2   7   0     5252.81     5182.66    131.53 o 
   3   7   0     2485.90     2553.52     86.48 o 
   4   7   0      770.43      903.48     56.94 o 
   5   7   0     4435.12     4505.67    126.08 o 
   6   7   0     4294.06     4460.73    126.39 o 
   7   7   0        1.48      -28.60     36.22 o 
   8   7   0     6508.31     6758.23    171.76 o 
   9   7   0     3459.58     3479.67    115.25 o 
  10   7   0      528.02      650.54     63.22 o 
  11   7   0      268.49      286.97     51.79 o 
  12   7   0      252.80      250.45     54.54 o 
  13   7   0     1887.37     1972.92     96.94 o 
  14   7   0      291.36      327.27     62.97 o 
  15   7   0     1255.45     1381.02     89.15 o 
   0   8   0     1324.10     1098.31    109.13 o 
   1   8   0     3234.25     2875.34    119.32 o 
   2   8   0     5134.72     5189.52    189.68 o 
   3   8   0      593.35      505.81     54.13 o 
   4   8   0     1579.09     1388.12     73.60 o 
   5   8   0     4277.54     4308.73    128.91 o 
   6   8   0     1117.22     1040.09     82.79 o 
   7   8   0      411.54      477.23     58.40 o 
   8   8   0     4184.29     4112.87    128.93 o 
   9   8   0     4574.76     4823.21    145.32 o 
  10   8   0      468.44      550.17     66.41 o 
  11   8   0     1031.38     1076.31     75.57 o 
  12   8   0     1501.50     1376.81     85.68 o 
  13   8   0      398.00      390.45     68.29 o 
  14   8   0        6.29      -44.99     54.94 o 
   1   9   0       29.12      -18.26     46.59 o 
   2   9   0     1026.63      965.15     84.61 o 
   3   9   0      740.42      887.49     82.47 o 
   4   9   0     1091.78     1021.10     71.21 o 
   5   9   0       78.70      108.33     46.65 o 
   6   9   0      478.87      518.17     61.20 o 
   7   9   0      141.06       23.57     44.51 o 
   8   9   0       11.22      -63.65     42.43 o 
   9   9   0       19.54      -22.06     47.06 o 
  10   9   0      956.91     1024.57     80.38 o 
  11   9   0      189.98      236.41     61.78 o 
  12   9   0      681.16      822.20     80.92 o 
   0  10   0     2837.07     2491.60    179.57 o 
   1  10   0     1612.94     1425.72    104.48 o 
   2  10   0     2824.51     2468.03    126.64 o 
   3  10   0     2601.19     2513.71    128.20 o 
   4  10   0      304.97      396.81     75.15 o 
   5  10   0     2968.00     3015.98    138.24 o 
   6  10   0     1695.90     1596.59     86.41 o 
   7  10   0      542.97      569.38     69.56 o 
   8  10   0      719.28      650.96     73.53 o 
   9  10   0       39.98      -26.02     49.61 o 
  10  10   0      118.42       68.48     55.83 o 
  11  10   0      205.71      168.11     62.76 o 
   1  11   0      489.67      455.79     86.82 o 
   2  11   0      666.68      590.61     85.50 o 
   3  11   0       61.88      -76.69     57.32 o 
   4  11   0        6.07       14.78     59.97 o 
   5  11   0       88.25       28.90     57.67 o 
   6  11   0       94.78       75.84     71.30 o 
   7  11   0      122.45       80.28     57.12 o 
   8  11   0       99.35      221.53     63.65 o 
   9  11   0      338.09      393.17     72.33 o 
   0  12   0     1722.52     1419.09    153.42 o 
   1  12   0      229.81      307.15     79.36 o 
   2  12   0       40.66      -12.50     62.34 o 
   3  12   0      217.09      186.40     76.53 o 
   4  12   0      100.05       34.40     64.82 o 
   5  12   0      409.59      400.59     90.31 o 
 -18   1   1      160.51      194.40     75.50 o 
 -17   1   1       35.10       36.10     65.99 o 
 -16   1   1     1815.39     1921.70    108.78 o 
 -15   1   1     5222.50     5487.33    152.75 o 
 -14   1   1     4094.00     4318.08    110.03 o 
 -13   1   1      429.20      487.06     46.15 o 
 -12   1   1      393.90      499.26     52.18 o 
 -11   1   1        0.18      -20.91     29.09 o 
 -10   1   1      603.08      603.08     43.21 o 
  -9   1   1     2566.53     2473.19     74.08 o 
  -8   1   1    44343.47    44959.63    805.91 o 
  -7   1   1    25362.76    26047.82    475.58 o 
  -6   1   1      324.83      360.56     25.59 o 
  -5   1   1     7948.73     8145.58    159.29 o 
  -4   1   1       48.52       24.63     14.41 o 
  -3   1   1      125.56       90.81     12.78 o 
  -2   1   1     1260.54     1431.35     30.16 o 
  -1   1   1    29815.26    30606.45    571.89 o 
   1   1   1    17021.40    17115.22    525.80 o 
   2   1   1    21211.01    21292.23    379.65 o 
   3   1   1    17663.47    17662.74    484.00 o 
   4   1   1     1144.05     1175.90     33.19 o 
   5   1   1    31306.20    31934.29    570.42 o 
   6   1   1    24962.47    25349.28    459.71 o 
   7   1   1    15903.82    15684.67    296.03 o 
   8   1   1     3071.00     3069.77     80.55 o 
   9   1   1     4550.39     4588.56    110.69 o 
  10   1   1     1395.50     1429.04     74.91 o 
  11   1   1       93.55       56.42     31.27 o 
  12   1   1     4624.79     4936.06    130.72 o 
  13   1   1     9161.58     9725.24    217.70 o 
  14   1   1     2240.28     2399.28     91.35 o 
  15   1   1      305.41      359.17     46.20 o 
  16   1   1       19.52      -62.37     43.73 o 
  17   1   1      960.34      952.53     94.78 o 
 -18   2   1     1899.87     2005.03    122.90 o 
 -17   2   1      154.66      164.50     70.68 o 
 -16   2   1      787.45      895.08     72.75 o 
 -15   2   1      212.85      286.73     52.78 o 
 -14   2   1      506.53      516.64     58.34 o 
 -13   2   1        4.61      -56.27     45.00 o 
 -12   2   1     2497.63     2459.42     88.61 o 
 -11   2   1    18566.87    18708.98    366.30 o 
 -10   2   1     4307.32     4479.94    115.45 o 
  -9   2   1     7091.48     7240.07    159.19 o 
  -8   2   1     4445.35     4529.84    139.40 o 
  -7   2   1     1204.67     1223.19     69.79 o 
  -6   2   1      468.23      601.42     60.89 o 
  -5   2   1     5330.14     4909.72    106.13 o 
  -4   2   1    28557.74    29725.00    651.22 o 
  -3   2   1     1966.83     2005.39     50.86 o 
  -2   2   1     6428.27     6016.05    118.96 o 
  -1   2   1    25988.44    27175.83    419.88 o 
   0   2   1     5744.52     5993.49    100.10 o 
   1   2   1     4873.87     4722.88     94.07 o 
   2   2   1    17182.75    17923.94    324.54 o 
   3   2   1    36572.21    36724.04    651.46 o 
   4   2   1    42106.25    42660.91    756.25 o 
   5   2   1    12189.21    12568.12    238.98 o 
   6   2   1     2350.12     2360.61     99.96 o 
   7   2   1      292.51      365.20     79.36 o 
   8   2   1      520.12      447.55     33.77 o 
   9   2   1     4591.69     4304.71     90.88 o 
  10   2   1    23245.79    23346.53    441.45 o 
  11   2   1      645.51      665.96     48.96 o 
  12   2   1     3172.47     3143.77     98.94 o 
  13   2   1     2431.07     2424.04     89.87 o 
  14   2   1      232.95      225.03     45.02 o 
  15   2   1        9.03      -15.74     40.59 o 
  16   2   1      356.37      254.96     54.17 o 
  17   2   1     1377.55     1200.14     94.72 o 
 -17   3   1     1282.44     1266.37    144.70 o 
 -16   3   1      863.34      909.58     76.61 o 
 -15   3   1        2.84      -41.28     42.60 o 
 -14   3   1       37.81       22.65     38.98 o 
 -13   3   1     3462.59     3454.42    109.52 o 
 -12   3   1     3459.83     3298.22    126.92 o 
 -11   3   1      342.88      867.47     75.78 o 
 -10   3   1     2635.53     2526.29     81.91 o 
  -9   3   1     9217.27     8944.23    220.39 o 
  -8   3   1     4111.27     4194.21    159.34 o 
  -7   3   1      789.66      705.36     39.07 o 
  -6   3   1     1766.50     1765.67     86.70 o 
  -5   3   1    31500.13    33633.46    607.51 o 
  -4   3   1     1001.98     1109.04     41.81 o 
  -3   3   1    15337.52    15859.83    295.89 o 
  -2   3   1    11489.50    12278.19    232.56 o 
  -1   3   1     1755.39     1994.19     52.60 o 
   0   3   1    28427.79    30989.32    480.17 o 
   1   3   1     7429.21     7698.88    152.10 o 
   2   3   1     6576.11     6820.68    117.36 o 
   3   3   1      881.81      884.09     36.25 o 
   4   3   1    12174.45    12238.15    235.27 o 
   5   3   1     9698.93    10532.77    207.46 o 
   6   3   1     1739.72     1751.01     56.71 o 
   7   3   1     4842.35     5056.25    117.93 o 
   8   3   1     3744.77     3607.09     94.94 o 
   9   3   1      286.95      386.36     39.40 o 
  10   3   1     1295.89     1415.44     63.95 o 
  11   3   1     5253.07     5202.88    136.05 o 
  12   3   1     7005.12     6961.76    208.00 o 
  13   3   1      571.58      565.92     69.00 o 
  14   3   1        5.18      -14.14     44.72 o 
  15   3   1      588.62      556.81     58.63 o 
  16   3   1      510.06      439.99     62.62 o 
  17   3   1      136.87      202.02     69.62 o 
 -17   4   1       22.77      -53.60     49.51 o 
 -16   4   1      463.39      353.01     60.25 o 
 -15   4   1      959.86      931.44     72.73 o 
 -14   4   1      245.45      257.20     50.00 o 
 -13   4   1     2537.37     2428.50     94.68 o 
 -12   4   1     2425.16     2244.67     89.71 o 
 -11   4   1     4813.80     4709.89    130.19 o 
 -10   4   1     1043.16      972.07     56.83 o 
  -9   4   1      699.24      663.86     52.59 o 
  -8   4   1      831.88      656.34     44.21 o 
  -7   4   1      272.94      346.75     35.31 o 
  -6   4   1     9253.67     9448.16    419.18 o 
  -5   4   1    17537.86    17398.18    332.42 o 
  -4   4   1    24766.56    25342.05    467.48 o 
  -3   4   1    30607.22    32851.77    594.98 o 
  -2   4   1      945.50      925.44     56.48 o 
  -1   4   1     2316.69     2451.31     65.32 o 
   0   4   1     2676.51     2963.49     74.03 o 
   1   4   1     1752.08     1750.94     53.16 o 
   2   4   1    13840.16    14502.97    237.65 o 
   3   4   1    51593.22    55643.13    856.01 o 
   4   4   1    10762.20    10512.22    224.35 o 
   5   4   1     7675.97     8072.45    170.43 o 
   6   4   1    12827.82    12745.98    253.50 o 
   7   4   1    15768.84    15834.17    309.84 o 
   8   4   1     1963.19     1834.83     67.82 o 
   9   4   1      568.26      524.80     43.95 o 
  10   4   1     6724.51     6222.93    153.48 o 
  11   4   1     5494.34     5145.13    160.22 o 
  12   4   1      394.60      411.37     50.98 o 
  13   4   1      139.39      184.48     44.88 o 
  14   4   1     1312.96     1264.59     74.12 o 
  15   4   1     1892.60     1882.81     88.91 o 
  16   4   1      531.17      593.23     86.66 o 
  17   4   1      444.14      382.12     84.14 o 
 -16   5   1        4.23      -45.00     45.81 o 
 -15   5   1     1152.00     1205.11     80.52 o 
 -14   5   1        9.99      144.91     47.37 o 
 -13   5   1      665.13      688.50     61.17 o 
 -12   5   1       86.69      116.82     41.29 o 
 -11   5   1     1109.13     1138.77     67.65 o 
 -10   5   1      826.40      905.72     61.75 o 
  -9   5   1      406.84      385.39     45.32 o 
  -8   5   1     2383.34     2341.15     82.54 o 
  -7   5   1     3401.78     3499.81     99.87 o 
  -6   5   1     5688.41     6031.34    143.17 o 
  -5   5   1     5527.87     5304.19    127.61 o 
  -4   5   1     1268.00     1222.12     52.79 o 
  -3   5   1    24552.78    24565.37    457.90 o 
  -2   5   1        2.16      -12.48     22.46 o 
  -1   5   1     5532.89     5137.84    118.95 o 
   0   5   1     8976.22     8836.59    182.46 o 
   1   5   1      794.69      812.91     42.20 o 
   2   5   1     2895.97     2709.55     77.70 o 
   3   5   1     5093.52     5368.69    125.33 o 
   4   5   1     5782.42     6029.49    518.47 o 
   5   5   1     9267.23     9911.80    208.16 o 
   6   5   1      248.45      277.64     34.96 o 
   7   5   1     7992.31     8248.41    183.39 o 
   8   5   1        2.35       26.11     29.61 o 
   9   5   1      368.21      505.66     49.44 o 
  10   5   1     1315.63     1261.23     66.96 o 
  11   5   1       78.78       85.46     39.17 o 
  12   5   1     1196.89     1091.18     83.54 o 
  13   5   1        0.65       -7.45     36.72 o 
  14   5   1      905.21      739.49     66.95 o 
  15   5   1       78.47      110.74     51.62 o 
  16   5   1      236.77      149.76     75.17 o 
 -16   6   1     1115.74     1160.09    107.43 o 
 -15   6   1      340.30      416.11     85.59 o 
 -14   6   1     2107.14     2088.82    123.37 o 
 -13   6   1      873.10     1021.78     74.86 o 
 -12   6   1      207.49      145.06     44.52 o 
 -11   6   1      588.32      601.00     60.73 o 
 -10   6   1     2426.62     2315.00     91.09 o 
  -9   6   1     2801.39     2658.67     96.82 o 
  -8   6   1       28.33       11.97     35.15 o 
  -7   6   1     1958.30     1973.31     78.44 o 
  -6   6   1    20501.54    21056.91    409.76 o 
  -5   6   1      543.20      577.16     47.27 o 
  -4   6   1        7.73      -33.49     22.32 o 
  -3   6   1    10602.46    10295.07    216.69 o 
  -2   6   1    15272.58    15317.33    302.30 o 
  -1   6   1      130.57       48.47     33.53 o 
   0   6   1    11760.41    11071.36    281.56 o 
   1   6   1    20647.89    20370.58    388.83 o 
   2   6   1    13523.28    13893.82    277.71 o 
   3   6   1       99.99       55.35     27.22 o 
   4   6   1      965.37      895.73     49.80 o 
   5   6   1     5595.22     5171.97    129.93 o 
   6   6   1     1374.73     1328.74     64.23 o 
   7   6   1     5097.48     5341.19    138.97 o 
   8   6   1     5953.35     6058.73    153.72 o 
   9   6   1     4429.90     4207.46    123.87 o 
  10   6   1      208.16      131.62     43.11 o 
  11   6   1       89.38       42.84     38.76 o 
  12   6   1      228.67      159.54     46.05 o 
  13   6   1       32.47       15.72     41.97 o 
  14   6   1      696.92      800.38     73.60 o 
  15   6   1     2207.83     2227.15    104.09 o 
  16   6   1      178.78      203.04    111.75 o 
 -15   7   1      254.89      282.00     65.63 o 
 -14   7   1       18.03       65.45     53.86 o 
 -13   7   1      154.31      272.07     60.69 o 
 -12   7   1      135.04       92.55     50.98 o 
 -11   7   1      256.97      282.21     50.44 o 
 -10   7   1      888.28      801.08     83.30 o 
  -9   7   1      847.05      988.40     72.05 o 
  -8   7   1      806.48      847.57     66.29 o 
  -7   7   1     1113.15      931.67     64.33 o 
  -6   7   1     3832.66     4033.08    119.55 o 
  -5   7   1     1691.17     1868.43     80.57 o 
  -4   7   1     3284.72     2970.12    115.75 o 
  -3   7   1     3526.30     3384.31    101.02 o 
  -2   7   1     1259.27     1195.23     72.40 o 
  -1   7   1     2786.92     2805.19    163.53 o 
   0   7   1     1631.54     1568.74     80.12 o 
   1   7   1     1892.80     1689.11     67.25 o 
   2   7   1        1.39       -9.26     28.06 o 
   3   7   1     1977.73     1931.15     75.57 o 
   4   7   1    11652.24    11847.15    252.09 o 
   5   7   1     1047.43     1106.50     62.97 o 
   6   7   1      503.53      601.23     82.29 o 
   7   7   1     2312.65     2377.40     92.83 o 
   8   7   1     3594.16     3496.08    117.37 o 
   9   7   1      342.61      422.75     54.24 o 
  10   7   1     1720.97     1548.78     78.29 o 
  11   7   1      507.60      510.41     59.92 o 
  12   7   1      212.61      171.18     52.58 o 
  13   7   1      197.34      299.30     59.34 o 
  14   7   1      822.02     1096.60     88.07 o 
  15   7   1      561.68      813.94    103.70 o 
 -14   8   1      736.67      784.95     88.86 o 
 -13   8   1      171.07      229.66     64.20 o 
 -12   8   1      105.80       97.73     55.65 o 
 -11   8   1      633.52      851.96     89.86 o 
 -10   8   1     1059.60     1210.47     80.31 o 
  -9   8   1       10.80      103.09     46.25 o 
  -8   8   1      106.77      147.50     46.41 o 
  -7   8   1     1397.41     1337.60     75.79 o 
  -6   8   1     2701.51     2816.42    102.92 o 
  -5   8   1      189.20      180.03     44.02 o 
  -4   8   1        0.67       69.39     39.70 o 
  -3   8   1     2815.08     2678.17     94.75 o 
  -2   8   1     1728.22     1658.80     93.12 o 
  -1   8   1      406.40      357.50     72.52 o 
   0   8   1       54.33       -6.20     40.35 o 
   1   8   1     2326.28     2465.52    110.82 o 
   2   8   1     8841.20     9087.91    207.87 o 
   3   8   1     1222.15     1146.30     66.78 o 
   4   8   1      613.48      526.06     57.21 o 
   5   8   1     1179.65     1105.18     68.04 o 
   6   8   1     1115.36     1013.61     68.17 o 
   7   8   1      769.59      931.30     73.77 o 
   8   8   1     2607.33     3004.15    112.76 o 
   9   8   1     1690.86     1885.81     89.36 o 
  10   8   1      477.44      597.87     66.30 o 
  11   8   1        0.36       47.91     46.00 o 
  12   8   1        6.82       35.96     53.17 o 
  13   8   1      504.13      502.94     93.40 o 
  14   8   1       25.22      -23.37     51.03 o 
 -12   9   1      410.15      409.11     80.89 o 
 -11   9   1      836.14      885.71     80.44 o 
 -10   9   1      724.38      844.29     78.88 o 
  -9   9   1      762.97      681.38     70.11 o 
  -8   9   1      635.23      722.83     89.50 o 
  -7   9   1      107.06       55.47     47.04 o 
  -6   9   1     2501.12     2450.71    100.25 o 
  -5   9   1      994.15     1063.01     72.20 o 
  -4   9   1      588.57      649.06     62.28 o 
  -3   9   1     4684.52     4548.52    205.37 o 
  -2   9   1     2667.53     2591.15    122.28 o 
  -1   9   1       68.07      -28.33     49.51 o 
   0   9   1      141.93       38.14     76.18 o 
   1   9   1     2668.45     2579.71    119.56 o 
   2   9   1     1091.50      994.25    138.07 o 
   3   9   1      376.51      451.94     58.75 o 
   4   9   1     4171.82     4463.29    135.21 o 
   5   9   1     5343.55     5748.42    182.06 o 
   6   9   1      333.99      340.05     58.54 o 
   7   9   1       57.95      -13.06     42.66 o 
   8   9   1       32.94      -36.91     42.61 o 
   9   9   1      150.03       30.27     47.51 o 
  10   9   1       17.46       31.72     48.37 o 
  11   9   1      956.46      952.87     85.79 o 
  12   9   1     3086.77     3279.53    129.66 o 
 -11  10   1      223.55      327.54     68.60 o 
 -10  10   1       83.37      -18.87     55.98 o 
  -9  10   1      619.84      699.29     75.66 o 
  -8  10   1      231.01      114.68     53.63 o 
  -7  10   1      298.40      259.71     58.57 o 
  -6  10   1       24.99      -25.25     43.98 o 
  -5  10   1       28.05      124.06     66.07 o 
  -4  10   1      181.41      384.88     71.66 o 
  -3  10   1        0.05      157.33     61.75 o 
  -2  10   1      329.58      236.49    136.85 o 
  -1  10   1      405.94      225.49     74.66 o 
   0  10   1      673.79      665.90    173.64 o 
   1  10   1     1256.27     1100.26     98.98 o 
   2  10   1        3.34      -41.88     52.25 o 
   3  10   1     1194.81     1312.67     98.77 o 
   4  10   1      389.25      649.23    107.49 o 
   5  10   1      228.11      392.40     60.92 o 
   6  10   1        9.80       -6.59     45.58 o 
   7  10   1        9.38      -65.76     43.84 o 
   8  10   1       57.51      -24.81     51.21 o 
   9  10   1      313.41      117.43     57.68 o 
  10  10   1       71.31        2.00     54.74 o 
  11  10   1        0.12      103.94     61.27 o 
  -9  11   1      710.22      707.80     82.89 o 
  -8  11   1     1833.49     1788.74    102.26 o 
  -7  11   1      358.22      386.63     67.83 o 
  -6  11   1      121.93      126.67     70.65 o 
  -5  11   1      472.78      361.89     76.24 o 
  -4  11   1       15.60      -46.51     60.49 o 
  -3  11   1      524.89      487.11     82.55 o 
  -2  11   1      526.97      490.24     82.67 o 
  -1  11   1      796.53      994.06    103.03 o 
   0  11   1     1916.88     1884.22    117.73 o 
   1  11   1        5.24       32.55     61.60 o 
   2  11   1       89.13        8.46     62.09 o 
   3  11   1       19.83      -46.07     75.49 o 
   4  11   1      548.56      710.25    178.87 o 
   5  11   1     1395.13     1357.97    104.87 o 
   6  11   1      505.24      495.77     87.27 o 
   7  11   1      527.22      550.05     75.10 o 
   8  11   1      675.45      808.39     84.24 o 
  -5  12   1      643.82      495.52     89.30 o 
  -4  12   1      499.44      402.76     83.34 o 
  -3  12   1        3.00      -53.16     61.95 o 
  -2  12   1       33.42       -4.89     58.94 o 
  -1  12   1        6.67      -75.98     54.79 o 
   0  12   1       49.46      164.70     72.87 o 
   1  12   1      401.47      438.82     84.94 o 
   2  12   1      283.10      210.07     74.09 o 
   3  12   1      119.41       -0.32     65.40 o 
   4  12   1      374.15      335.49    111.40 o 
   5  12   1      407.35      318.83     81.80 o 
 -18   0   2       43.79     -135.46     90.31 o 
 -17   0   2     1026.72     1313.79    154.11 o 
 -16   0   2     4304.69     4896.39    260.81 o 
 -15   0   2     2173.41     2266.36    168.41 o 
 -14   0   2     1254.70     1145.60     83.43 o 
 -13   0   2     1927.03     1926.76     99.65 o 
 -12   0   2      198.76       89.78     45.60 o 
 -11   0   2       67.81       31.15     34.42 o 
 -10   0   2        9.41       68.13     30.66 o 
  -9   0   2    45363.02    45677.38   1002.89 o 
  -8   0   2    56904.21    58386.46   1266.42 o 
  -7   0   2      251.60      242.65     35.74 o 
  -6   0   2    19440.35    19677.55    439.53 o 
  -5   0   2     2513.78     2334.04     68.32 o 
  -4   0   2     1026.50      820.34     31.91 o 
  -3   0   2    36472.19    35351.95   1222.96 o 
  -2   0   2    32010.47    30134.60    925.37 o 
   2   0   2     4468.31     4192.42    142.61 o 
   3   0   2    46957.75    43018.00   1313.79 o 
   4   0   2    20232.20    19260.59    600.06 o 
   5   0   2    18342.15    17988.64    565.89 o 
   6   0   2     6779.52     6005.86    210.95 o 
   7   0   2    22386.54    21344.60    678.17 o 
   8   0   2     3277.08     3745.08    154.11 o 
   9   0   2    15555.53    15187.42    505.92 o 
  10   0   2     4272.60     3842.70    169.45 o 
  11   0   2     2934.58     2738.46    145.05 o 
  12   0   2     6901.61     6858.21    201.31 o 
  13   0   2     2206.85     2215.35    140.69 o 
  14   0   2      387.43      622.91     74.22 o 
  15   0   2       18.26       64.23     54.21 o 
  16   0   2      994.53     1012.14     92.57 o 
 -18   1   2      152.73       98.81     69.51 o 
 -17   1   2      163.94      292.28     79.51 o 
 -16   1   2       37.68      170.15     91.00 o 
 -15   1   2        0.86      157.58     69.37 o 
 -14   1   2       75.39      122.46     47.36 o 
 -13   1   2     1814.40     1699.26     67.01 o 
 -12   1   2     8164.44     8378.33    164.89 o 
 -11   1   2     3004.39     2903.72     88.89 o 
 -10   1   2     1366.97     1333.62     56.32 o 
  -9   1   2     2657.70     2680.26     80.12 o 
  -8   1   2     7405.74     8203.18    171.27 o 
  -7   1   2      920.80      860.45     82.33 o 
  -6   1   2     3207.87     3162.37     95.40 o 
  -5   1   2    19019.90    18409.12    337.10 o 
  -4   1   2    17684.02    17756.96    322.85 o 
  -3   1   2      877.16      850.12     34.51 o 
  -2   1   2     3719.81     3848.73     92.55 o 
  -1   1   2     4017.02     4010.21     69.20 o 
   1   1   2     1860.09     1750.68     67.29 o 
   2   1   2     4062.96     3961.39     78.25 o 
   3   1   2    40567.55    40132.21    972.59 o 
   4   1   2    10023.81     9883.63    160.85 o 
   5   1   2    23191.88    24661.29    385.22 o 
   6   1   2     3514.31     3525.10     69.98 o 
   7   1   2      282.29      308.45     22.20 o 
   8   1   2     1538.92     1644.88    100.36 o 
   9   1   2      316.47      339.66     28.56 o 
  10   1   2     1185.76     1114.05     44.04 o 
  11   1   2        7.29      -33.32     22.21 o 
  12   1   2     1493.12     1484.61     69.58 o 
  13   1   2      220.61      399.60     57.29 o 
  14   1   2      225.26      301.00     47.73 o 
  15   1   2        0.40      -18.36     46.80 o 
  16   1   2      120.50      172.95     51.22 o 
  17   1   2       42.34       45.33     84.38 o 
 -18   2   2       24.48       90.39     70.51 o 
 -17   2   2      520.07      600.24     85.35 o 
 -16   2   2     2360.95     2361.41    120.19 o 
 -15   2   2     2545.67     2594.15    101.72 o 
 -14   2   2      841.66      862.94     64.36 o 
 -13   2   2      135.20      176.54     43.26 o 
 -12   2   2     4228.00     4115.15    128.40 o 
 -11   2   2     2931.12     3107.05     95.60 o 
 -10   2   2     3798.89     3875.17    104.35 o 
  -9   2   2     4718.79     4625.87    113.55 o 
  -8   2   2     8994.70     8745.14    182.31 o 
  -7   2   2     1393.49     1436.94     81.95 o 
  -6   2   2       90.65      141.48     30.22 o 
  -5   2   2      314.84      358.87     26.07 o 
  -4   2   2     8601.06     8717.63    371.01 o 
  -3   2   2    66592.56    68304.39   1040.00 o 
  -2   2   2     1454.90     1280.36     31.67 o 
  -1   2   2     3475.23     3591.76     58.14 o 
   0   2   2    34379.82    35774.44    548.76 o 
   1   2   2    14650.67    15226.77    239.44 o 
   2   2   2     9572.53     9407.82    152.71 o 
   3   2   2       56.82       70.24      9.90 o 
   4   2   2    23479.68    23874.00    570.86 o 
   5   2   2    35962.66    37582.58    671.07 o 
   6   2   2     1856.57     1557.54     50.13 o 
   7   2   2     1006.49      917.46     33.57 o 
   8   2   2      564.18      542.43     36.93 o 
   9   2   2     2132.42     2213.86     58.99 o 
  10   2   2     5062.40     5262.80    121.39 o 
  11   2   2       89.55      112.18     33.76 o 
  12   2   2      719.10      794.86     56.02 o 
  13   2   2      921.30      899.08     59.25 o 
  14   2   2      116.83       81.70     40.78 o 
  15   2   2       13.21      -20.34     41.27 o 
  16   2   2      804.06      868.13     90.45 o 
  17   2   2     1557.59     1628.99    165.62 o 
 -18   3   2      585.77      780.65     93.55 o 
 -17   3   2      284.60      292.42     72.08 o 
 -16   3   2      289.28      171.50     70.69 o 
 -15   3   2       50.57      -60.87     40.58 o 
 -14   3   2      206.58      147.46     46.07 o 
 -13   3   2     1501.94     1514.70     72.19 o 
 -12   3   2     5298.30     5446.41    165.80 o 
 -11   3   2    12594.15    12557.07    261.94 o 
 -10   3   2      113.83      136.78     32.07 o 
  -9   3   2     5381.95     5170.17    125.67 o 
  -8   3   2      275.09      347.24     35.01 o 
  -7   3   2       53.72       71.36     31.03 o 
  -6   3   2    18147.23    18796.44    354.03 o 
  -5   3   2    43554.41    45041.06    813.10 o 
  -4   3   2    10189.25    10330.58    202.71 o 
  -3   3   2     6724.52     7003.66    143.12 o 
  -2   3   2    26890.48    28115.12    439.86 o 
  -1   3   2    27183.45    28071.54    390.57 o 
   0   3   2    12391.56    12324.29    199.94 o 
   1   3   2     6162.22     6178.05    107.26 o 
   2   3   2    27593.19    27337.06    492.72 o 
   3   3   2    13021.97    12834.25    565.74 o 
   4   3   2     1192.95     1318.48     51.94 o 
   5   3   2     2930.49     2910.07     74.67 o 
   6   3   2     1106.62      777.70     51.08 o 
   7   3   2      480.41      524.48     28.61 o 
   8   3   2     1565.44     1318.29     47.87 o 
   9   3   2    10634.89    10301.73    216.01 o 
  10   3   2     8919.06     8409.65    186.87 o 
  11   3   2       79.39      220.66     42.92 o 
  12   3   2     4931.15     4805.86    143.60 o 
  13   3   2     1315.86     1242.97     67.61 o 
  14   3   2     1455.96     1299.25     72.22 o 
  15   3   2      639.83      586.30     61.17 o 
  16   3   2      755.19      680.66     86.51 o 
  17   3   2      865.40     1223.49    165.62 o 
 -17   4   2      570.49      387.78     64.65 o 
 -16   4   2       88.46      -65.60     43.73 o 
 -15   4   2      666.73      567.20     61.65 o 
 -14   4   2      945.94     1042.01     92.66 o 
 -13   4   2     2421.32     2467.19    131.33 o 
 -12   4   2        8.74      -11.94     35.69 o 
 -11   4   2     2414.04     2319.79     87.64 o 
 -10   4   2     1916.21     1819.82     75.03 o 
  -9   4   2      202.80      135.17     32.94 o 
  -8   4   2     1514.79     1304.98     57.84 o 
  -7   4   2       69.66       64.19     25.33 o 
  -6   4   2     1585.34     1529.66     57.33 o 
  -5   4   2      943.79      800.29     42.34 o 
  -4   4   2    19608.57    20423.70    382.64 o 
  -3   4   2     7984.40     8316.86    171.12 o 
  -2   4   2      388.03      573.29     55.87 o 
  -1   4   2     6890.56     7139.81    148.49 o 
   0   4   2     1761.94     1590.48     42.64 o 
   1   4   2    27145.91    28528.69    448.01 o 
   2   4   2      641.25      551.52     27.34 o 
   3   4   2      279.84      340.37     22.87 o 
   4   4   2    12675.10    13229.57    320.85 o 
   5   4   2     1525.74     1544.33     54.81 o 
   6   4   2     4508.80     4745.76    114.32 o 
   7   4   2       59.48      112.82     27.18 o 
   8   4   2     5347.69     5341.66    129.68 o 
   9   4   2       16.13      -20.24     26.96 o 
  10   4   2     1947.09     2034.93     77.44 o 
  11   4   2     2150.28     2218.01     85.99 o 
  12   4   2     1656.71     1606.69     76.39 o 
  13   4   2       61.57        4.75     38.29 o 
  14   4   2      147.28      245.14     49.06 o 
  15   4   2      198.91      242.08     52.41 o 
  16   4   2      152.85       96.93     66.50 o 
  17   4   2      210.28      130.40    100.42 o 
 -17   5   2       89.79      -43.32     52.45 o 
 -16   5   2      334.58      323.28     64.45 o 
 -15   5   2      633.06      608.48     67.78 o 
 -14   5   2     4718.17     4603.31    141.57 o 
 -13   5   2     1781.99     1779.21     98.93 o 
 -12   5   2     1193.40     1025.01     66.81 o 
 -11   5   2     4340.78     4460.13    129.45 o 
 -10   5   2     5111.44     5166.71    138.92 o 
  -9   5   2       70.77       87.70     36.63 o 
  -8   5   2     3808.37     3760.43    121.63 o 
  -7   5   2    10510.45    10268.19    219.05 o 
  -6   5   2    23807.09    23236.08    441.12 o 
  -5   5   2      423.39      466.40     39.15 o 
  -4   5   2      268.86      315.43     33.68 o 
  -3   5   2    25425.76    26724.37    495.43 o 
  -2   5   2     3105.04     3049.63     84.32 o 
  -1   5   2    12846.55    12519.53    304.92 o 
   0   5   2    12402.77    12704.26    249.62 o 
   1   5   2     6838.88     6527.11    122.52 o 
   2   5   2     4937.87     5025.13    100.06 o 
   3   5   2     1724.10     1558.23     46.96 o 
   4   5   2     2365.48     2189.42     57.12 o 
   5   5   2       22.54       66.90     20.48 o 
   6   5   2     8551.07     8801.77    190.78 o 
   7   5   2    17727.12    18654.51    364.47 o 
   8   5   2     4743.41     4821.33    125.82 o 
   9   5   2     3913.22     3519.34    105.97 o 
  10   5   2     2978.53     2825.79     97.47 o 
  11   5   2      288.69      262.62     45.73 o 
  12   5   2       89.71      138.99     41.38 o 
  13   5   2     1774.20     1779.45     83.31 o 
  14   5   2     1468.59     1440.28     79.35 o 
  15   5   2     1109.96     1208.46    102.31 o 
  16   5   2      239.44      183.60     73.37 o 
 -16   6   2      460.62      473.21     71.43 o 
 -15   6   2      176.29      203.61     58.92 o 
 -14   6   2        7.24      142.97     51.37 o 
 -13   6   2        4.63      -57.91     38.61 o 
 -12   6   2       75.96       -9.58     41.46 o 
 -11   6   2        6.11      -49.75     35.18 o 
 -10   6   2      112.92       71.12     41.82 o 
  -9   6   2       45.09      148.80     43.38 o 
  -8   6   2      252.06      421.63     48.81 o 
  -7   6   2      838.77     1044.08     96.04 o 
  -6   6   2       63.72      158.22     35.82 o 
  -5   6   2     2337.60     2025.91     74.52 o 
  -4   6   2     3360.03     3286.06     94.32 o 
  -3   6   2        6.18       27.51     26.50 o 
  -2   6   2      413.11      412.51     88.74 o 
  -1   6   2     2754.90     2857.07    190.03 o 
   0   6   2        9.28       11.97     27.40 o 
   1   6   2      565.22      568.70     43.80 o 
   2   6   2     1091.60      992.28     51.12 o 
   3   6   2       67.91      -11.01     24.46 o 
   4   6   2        5.19      -19.92     24.64 o 
   5   6   2       64.35       80.79     30.70 o 
   6   6   2     2205.07     2093.76     78.83 o 
   7   6   2      556.51      658.11     52.46 o 
   8   6   2     1404.59     1390.76     69.24 o 
   9   6   2     1144.43      943.96     62.30 o 
  10   6   2      235.71      129.24     42.19 o 
  11   6   2      245.47      211.29     46.77 o 
  12   6   2      118.79       83.74     40.75 o 
  13   6   2     1084.16      977.24     69.62 o 
  14   6   2      780.17      811.53    108.36 o 
  15   6   2      167.79      329.67     85.40 o 
  16   6   2      852.18      930.86    108.84 o 
 -15   7   2      220.84      237.95     64.37 o 
 -14   7   2     3176.32     3016.39    120.65 o 
 -13   7   2      807.03      964.75     82.40 o 
 -12   7   2        5.59      -47.31     39.97 o 
 -11   7   2      862.52      955.97     68.89 o 
 -10   7   2     1468.97     1332.03     75.43 o 
  -9   7   2      188.23      175.24     47.47 o 
  -8   7   2       21.52      -25.54     40.79 o 
  -7   7   2     1891.67     1812.82     80.78 o 
  -6   7   2    10564.43    10497.32    232.87 o 
  -5   7   2     1606.71     1629.19     72.63 o 
  -4   7   2        7.30       56.03     34.94 o 
  -3   7   2     3000.43     2776.78    130.58 o 
  -2   7   2      962.15      905.47     66.32 o 
  -1   7   2     4801.33     4891.26    156.37 o 
   0   7   2     3317.24     3188.38    118.28 o 
   1   7   2     5924.76     5883.14    142.84 o 
   2   7   2     1431.72     1515.84     65.29 o 
   3   7   2        2.32      -40.13     41.59 o 
   4   7   2      203.63      180.03     38.77 o 
   5   7   2     3419.47     3354.59    104.88 o 
   6   7   2      389.54      424.73     50.63 o 
   7   7   2    10851.47    11413.11    251.93 o 
   8   7   2     3459.61     3716.67    119.29 o 
   9   7   2       46.32       14.61     40.59 o 
  10   7   2        4.24       -2.20     39.05 o 
  11   7   2      213.47      130.35     45.04 o 
  12   7   2       92.39       33.08     43.44 o 
  13   7   2       25.10        0.66     47.57 o 
  14   7   2     1829.49     1911.65    144.35 o 
  15   7   2     2710.01     2961.51    155.83 o 
 -14   8   2      126.95      165.09     62.27 o 
 -13   8   2     1248.53     1305.21     88.69 o 
 -12   8   2       60.34       78.44     61.07 o 
 -11   8   2     2743.98     2690.28    109.67 o 
 -10   8   2     2380.20     2561.36    122.87 o 
  -9   8   2     1168.59     1157.13    112.97 o 
  -8   8   2     1053.19      968.42     69.05 o 
  -7   8   2      619.97      716.47     64.09 o 
  -6   8   2      199.32      160.19     45.96 o 
  -5   8   2      301.49      245.81     76.71 o 
  -4   8   2     4932.79     4849.15    142.05 o 
  -3   8   2     3512.26     3546.72    137.38 o 
  -2   8   2     1775.12     1681.56    125.70 o 
  -1   8   2     1463.43     1440.64    138.25 o 
   0   8   2     3745.79     3509.56    133.69 o 
   1   8   2     1668.66     1623.90     91.71 o 
   2   8   2     1172.60     1204.51     66.63 o 
   3   8   2     3281.87     3297.44    138.05 o 
   4   8   2     3397.72     3095.25    113.52 o 
   5   8   2     2185.67     2220.82     97.83 o 
   6   8   2      337.03      366.35     54.40 o 
   7   8   2     1885.90     1903.19    102.78 o 
   8   8   2     1754.02     1907.59     88.57 o 
   9   8   2       64.24      117.92     47.45 o 
  10   8   2     1664.23     1794.77     89.39 o 
  11   8   2     1969.29     1953.93     93.85 o 
  12   8   2     1006.36      998.66     84.02 o 
  13   8   2        0.86      -28.16     50.90 o 
  14   8   2       37.83       24.48     79.50 o 
 -13   9   2       39.00       95.65     57.27 o 
 -12   9   2       42.62      141.16     58.23 o 
 -11   9   2     1160.13     1199.65     83.93 o 
 -10   9   2       53.37       37.48     50.30 o 
  -9   9   2      240.50      190.23     54.48 o 
  -8   9   2      101.17       31.71     47.44 o 
  -7   9   2      106.04       80.56     47.56 o 
  -6   9   2     1004.84     1148.74     73.36 o 
  -5   9   2       60.52      181.41     48.50 o 
  -4   9   2        1.70       97.76     55.77 o 
  -3   9   2      102.10      235.70     60.67 o 
  -2   9   2       41.80      -66.55     48.15 o 
  -1   9   2       57.84      -68.78     45.85 o 
   0   9   2       85.45        6.72     47.71 o 
   1   9   2     2162.67     2116.98    134.59 o 
   2   9   2     1221.69     1125.37     86.44 o 
   3   9   2     2646.34     2315.27     96.35 o 
   4   9   2     1294.07     1515.71     81.79 o 
   5   9   2        0.29      112.32     45.61 o 
   6   9   2      227.20      156.94     49.86 o 
   7   9   2       23.92       22.37     44.16 o 
   8   9   2      517.30      641.60     72.39 o 
   9   9   2      568.05      657.80     71.42 o 
  10   9   2      129.91      153.31     56.17 o 
  11   9   2      354.99      424.57     73.03 o 
  12   9   2       65.73      117.75     61.06 o 
 -11  10   2     1015.45     1168.58     96.46 o 
 -10  10   2      302.47      303.44     69.70 o 
  -9  10   2      599.23      665.01     75.53 o 
  -8  10   2     1057.32     1067.84     82.27 o 
  -7  10   2      160.78      100.57     64.23 o 
  -6  10   2      852.33      795.72     90.11 o 
  -5  10   2       19.00       93.38     57.86 o 
  -4  10   2     3386.63     3209.68    146.72 o 
  -3  10   2     7415.68     7287.72    357.21 o 
  -2  10   2     1354.57     1127.12     99.20 o 
  -1  10   2     1316.67     1123.24    100.54 o 
   0  10   2      677.74      581.60     82.10 o 
   1  10   2       48.73      -26.58     54.18 o 
   2  10   2      220.23      191.21     62.87 o 
   3  10   2      802.99      982.79     92.69 o 
   4  10   2     4373.62     4510.06    143.00 o 
   5  10   2     4124.62     4262.40    145.52 o 
   6  10   2      221.00      179.91     54.85 o 
   7  10   2       42.72      -72.37     48.25 o 
   8  10   2        1.96      -66.52     44.35 o 
   9  10   2       13.87      -79.85     53.24 o 
  10  10   2       28.48        4.96     55.16 o 
  11  10   2     1465.25     1517.09     95.22 o 
  -9  11   2      137.30      296.03     66.76 o 
  -8  11   2      607.25      687.83     78.31 o 
  -7  11   2      638.83      592.98     93.79 o 
  -6  11   2       13.09      -38.88     59.43 o 
  -5  11   2       23.34      -11.82     53.11 o 
  -4  11   2        1.92      -11.28     53.87 o 
  -3  11   2       46.61      -41.14     59.91 o 
  -2  11   2      404.08      290.98     78.19 o 
  -1  11   2       21.77      -41.69     55.64 o 
   0  11   2      933.27      920.76     97.63 o 
   1  11   2      948.62     1034.26    129.88 o 
   2  11   2       22.60      -31.92     55.94 o 
   3  11   2      265.33      211.54    132.67 o 
   4  11   2       76.49       33.11     61.15 o 
   5  11   2      127.24       65.91     50.60 o 
   6  11   2       10.57      -72.57     48.38 o 
   7  11   2      407.32      363.33     67.77 o 
   8  11   2      639.82      794.51     83.70 o 
  -5  12   2        8.94      -65.81     58.54 o 
  -4  12   2      316.24      175.07     73.84 o 
  -3  12   2      412.24      415.61     84.34 o 
  -2  12   2      126.06      116.93     74.57 o 
  -1  12   2      667.47      911.33    103.90 o 
   0  12   2      385.36      482.37     87.27 o 
   1  12   2      258.05      293.84     78.98 o 
   2  12   2       98.07       15.66     63.97 o 
   3  12   2       55.36      -79.52     58.04 o 
   4  12   2      420.35      279.19     93.27 o 
   5  12   2      754.44      700.42     97.79 o 
 -18   1   3        8.95      -84.37     61.62 o 
 -17   1   3     2223.52     2497.44    135.17 o 
 -16   1   3     4824.48     5142.78    186.25 o 
 -15   1   3      180.83      280.86     66.53 o 
 -14   1   3      520.93      561.92     57.76 o 
 -13   1   3     2980.03     2911.70    109.37 o 
 -12   1   3     2661.69     2612.68     76.67 o 
 -11   1   3      815.19      845.98     43.25 o 
 -10   1   3     5821.97     5985.68    139.63 o 
  -9   1   3    23921.64    24289.43    453.40 o 
  -8   1   3     7053.39     7263.01    155.11 o 
  -7   1   3     6948.85     6803.62    143.27 o 
  -6   1   3     3764.40     3623.39     84.76 o 
  -5   1   3     4355.00     4349.11     85.09 o 
  -4   1   3     2112.15     2259.14     41.60 o 
  -3   1   3    91023.20    94437.11   1431.16 o 
  -2   1   3    11838.51    12219.51    193.64 o 
  -1   1   3     2920.97     2946.53     60.83 o 
   0   1   3      949.86     1054.65     42.22 o 
   1   1   3    30768.15    31911.79    565.98 o 
   2   1   3     9813.94     9388.50    297.77 o 
   3   1   3    23897.19    23119.33    414.24 o 
   4   1   3    34805.62    35771.08   1203.70 o 
   5   1   3    20218.65    19986.93    411.72 o 
   6   1   3       59.16      105.69     16.47 o 
   7   1   3      205.45      243.55     23.26 o 
   8   1   3    11259.65    11373.34    194.19 o 
   9   1   3    18823.62    19212.67    315.16 o 
  10   1   3     5311.59     5552.83    125.06 o 
  11   1   3     1254.60     1075.71     48.25 o 
  12   1   3     6846.02     6654.73    179.49 o 
  13   1   3     3350.90     3347.72    104.63 o 
  14   1   3      246.64      273.71     48.48 o 
  15   1   3      808.82      855.53     64.86 o 
  16   1   3     3192.18     3203.78    148.27 o 
  17   1   3     1106.97     1153.40    157.25 o 
 -18   2   3        0.66       76.60     70.71 o 
 -17   2   3     1603.97     1630.23    110.80 o 
 -16   2   3      202.91      227.02    122.73 o 
 -15   2   3      515.64      589.08     61.84 o 
 -14   2   3      220.18      321.52     51.99 o 
 -13   2   3     5365.55     5486.10    145.87 o 
 -12   2   3     2538.14     3000.17     99.47 o 
 -11   2   3      310.97      389.42     43.69 o 
 -10   2   3     8281.01     8075.08    177.71 o 
  -9   2   3     9366.74     9187.25    193.42 o 
  -8   2   3      254.75      199.82     28.58 o 
  -7   2   3    10685.64    11445.76    226.05 o 
  -6   2   3    12313.59    12484.63    240.85 o 
  -5   2   3    10951.29    11381.95    218.90 o 
  -4   2   3     1068.59     1016.32     45.71 o 
  -3   2   3      602.96      656.60     31.00 o 
  -2   2   3      652.59      642.19     21.92 o 
  -1   2   3     2936.67     3063.50     50.51 o 
   0   2   3       17.08       26.32     21.44 o 
   1   2   3    56457.14    57380.82    873.79 o 
   2   2   3    38304.91    38951.49    596.86 o 
   3   2   3      632.19      669.65     24.16 o 
   4   2   3     8061.75     7991.21    134.53 o 
   5   2   3      202.52      162.49     48.65 o 
   6   2   3      636.97      545.93     24.93 o 
   7   2   3    14165.52    14853.89    244.61 o 
   8   2   3     5379.59     5177.99    101.60 o 
   9   2   3     7090.20     6867.22    129.78 o 
  10   2   3      800.24      771.91     39.19 o 
  11   2   3     2489.81     2420.65     81.09 o 
  12   2   3     2941.69     2842.49     93.95 o 
  13   2   3      790.95      759.50     56.38 o 
  14   2   3      270.31      222.80     45.69 o 
  15   2   3        0.18       11.25     47.46 o 
  16   2   3      436.64      569.38    119.94 o 
  17   2   3      428.73      406.90    118.90 o 
 -18   3   3      893.55     1023.77    120.29 o 
 -17   3   3      968.62      959.64     95.32 o 
 -16   3   3       20.17      -84.73     56.48 o 
 -15   3   3       82.80      -15.75     44.89 o 
 -14   3   3     1070.33     1055.90     66.20 o 
 -13   3   3     1021.86     1000.45     67.46 o 
 -12   3   3     2352.11     2391.32     98.49 o 
 -11   3   3     2859.24     2834.43     93.44 o 
 -10   3   3     2987.97     2744.92     86.95 o 
  -9   3   3     2964.22     2909.93     85.75 o 
  -8   3   3      108.95       99.30     26.95 o 
  -7   3   3     2437.64     2283.72     69.55 o 
  -6   3   3      356.35      470.90     81.48 o 
  -5   3   3      149.29       80.17     43.76 o 
  -4   3   3    30229.93    32009.69    544.43 o 
  -3   3   3     3177.91     3295.26     68.27 o 
  -2   3   3     5094.93     5561.22    101.23 o 
  -1   3   3     1203.38     1188.28     32.34 o 
   0   3   3     6680.36     6855.50    117.77 o 
   1   3   3     2205.40     2080.59     45.66 o 
   2   3   3    23285.43    24825.55    419.27 o 
   3   3   3    11604.38    11598.65    246.67 o 
   4   3   3     8285.41     8572.22    299.04 o 
   5   3   3     1612.82     1638.36     53.26 o 
   6   3   3      315.81      332.45     27.13 o 
   7   3   3     2301.69     2040.28     80.90 o 
   8   3   3     1231.38     1126.04     46.10 o 
   9   3   3     5674.08     5422.14    132.88 o 
  10   3   3     5508.44     5521.60    202.08 o 
  11   3   3      173.99      350.11     46.97 o 
  12   3   3      153.02      362.43     49.55 o 
  13   3   3        2.05       -8.28     36.10 o 
  14   3   3       81.92        7.22     41.36 o 
  15   3   3        5.35      -51.57     52.55 o 
  16   3   3      187.74      147.14    104.95 o 
  17   3   3      821.53     1037.30    155.16 o 
 -17   4   3       12.09      -72.08     48.05 o 
 -16   4   3        0.46      -62.23     41.48 o 
 -15   4   3      647.24      685.13     77.08 o 
 -14   4   3     4649.75     4415.93    345.41 o 
 -13   4   3     1087.17     1167.77     83.76 o 
 -12   4   3      906.72      932.28     62.49 o 
 -11   4   3      651.92      560.92     55.31 o 
 -10   4   3     1941.11     1764.08     73.76 o 
  -9   4   3     1952.02     1660.36     67.09 o 
  -8   4   3     1044.78      883.90     48.82 o 
  -7   4   3     3154.75     3035.77    114.92 o 
  -6   4   3    19358.12    19202.02    366.16 o 
  -5   4   3     2125.71     1849.14     62.60 o 
  -4   4   3        4.05       24.88     34.96 o 
  -3   4   3     2403.94     2470.56     60.71 o 
  -2   4   3    25823.78    27355.84    433.44 o 
  -1   4   3    32477.43    34956.92    545.29 o 
   0   4   3     1240.77     1060.90     34.40 o 
   1   4   3    11816.46    11612.77    194.24 o 
   2   4   3    21124.44    22260.96    394.61 o 
   3   4   3     2639.70     2762.62     65.50 o 
   4   4   3      816.63      932.19     53.94 o 
   5   4   3     7483.18     7144.69    153.70 o 
   6   4   3    18171.65    18381.78    350.92 o 
   7   4   3     6035.49     6135.28    141.47 o 
   8   4   3     1338.21     1425.54     60.02 o 
   9   4   3     1796.59     1594.28     65.02 o 
  10   4   3     2155.36     1927.80     75.89 o 
  11   4   3      576.59      652.08     57.24 o 
  12   4   3     2655.83     2589.90    105.76 o 
  13   4   3     1542.41     1540.43     76.35 o 
  14   4   3     2170.89     2063.20     89.45 o 
  15   4   3     1246.82     1375.07    102.93 o 
  16   4   3       24.86      -86.59     58.00 o 
  17   4   3      100.98       53.35    101.81 o 
 -17   5   3       46.93      -61.05     49.65 o 
 -16   5   3      274.69      243.09     59.77 o 
 -15   5   3        1.20      101.03     49.22 o 
 -14   5   3      879.60     1068.86     70.77 o 
 -13   5   3        2.19       32.03     43.04 o 
 -12   5   3     1251.73     1178.87     69.62 o 
 -11   5   3       94.67      200.18     44.54 o 
 -10   5   3     1278.31     1232.81    111.99 o 
  -9   5   3     1002.69     1177.55     65.38 o 
  -8   5   3      206.96      253.36     40.40 o 
  -7   5   3      691.00      762.88     49.50 o 
  -6   5   3     9460.03     9554.03    204.40 o 
  -5   5   3      208.42      194.34     31.01 o 
  -4   5   3     3522.46     3567.68     99.32 o 
  -3   5   3     3004.56     2996.22     84.27 o 
  -2   5   3     4602.69     4475.31    134.98 o 
  -1   5   3    13390.57    13918.31    234.82 o 
   0   5   3       25.25      -24.85     16.57 o 
   1   5   3     5162.75     5052.61    100.28 o 
   2   5   3        5.08      -23.65     15.77 o 
   3   5   3      722.22      676.11     33.53 o 
   4   5   3      365.84      363.29     29.89 o 
   5   5   3      821.02      851.93     48.54 o 
   6   5   3     6573.40     6886.69    173.92 o 
   7   5   3      168.38      453.47    124.55 o 
   8   5   3     2090.19     2091.67     76.77 o 
   9   5   3        2.40      -17.11     32.35 o 
  10   5   3       43.03       42.38     65.70 o 
  11   5   3      973.39      922.45     61.31 o 
  12   5   3       13.18        0.51     35.79 o 
  13   5   3      179.17      189.64     46.90 o 
  14   5   3        7.99      -55.12     56.32 o 
  15   5   3      226.99      260.38     89.09 o 
  16   5   3        1.88      -22.96     69.26 o 
 -16   6   3      118.39      120.32     56.81 o 
 -15   6   3     2489.76     2334.52    183.47 o 
 -14   6   3     2881.58     2809.01    205.07 o 
 -13   6   3        1.22      -55.46     40.72 o 
 -12   6   3       88.16       30.05     40.86 o 
 -11   6   3     1458.18     1533.63     77.90 o 
 -10   6   3      757.15      916.23     68.68 o 
  -9   6   3     7587.18     7630.55    252.98 o 
  -8   6   3    10504.74    10603.25    402.16 o 
  -7   6   3    12334.38    12420.04    262.46 o 
  -6   6   3     3430.22     3515.42    103.60 o 
  -5   6   3      616.29      512.66     45.96 o 
  -4   6   3      511.21      434.31     40.67 o 
  -3   6   3     2682.97     2404.40     77.48 o 
  -2   6   3     3868.10     4068.99    133.26 o 
  -1   6   3    36883.07    37931.06    854.16 o 
   0   6   3    25527.16    27066.76    503.88 o 
   1   6   3    10371.18    10782.37    191.85 o 
   2   6   3     1162.55     1098.96     44.09 o 
   3   6   3      661.55      587.82     35.13 o 
   4   6   3      649.99      584.25     37.54 o 
   5   6   3        0.68       72.25     30.88 o 
   6   6   3     9343.80     9695.66    212.66 o 
   7   6   3    10300.25    10825.05    234.27 o 
   8   6   3     1792.93     1775.31     76.84 o 
   9   6   3      752.35      714.11     60.76 o 
  10   6   3        7.97      -50.92     33.95 o 
  11   6   3       63.76       14.57     37.90 o 
  12   6   3     1493.70     1386.80     74.50 o 
  13   6   3     1286.68     1219.96     74.53 o 
  14   6   3     1504.87     1625.98    113.72 o 
  15   6   3      650.01      915.54    103.01 o 
 -15   7   3       21.03       25.74     55.70 o 
 -14   7   3      233.93      469.30     67.33 o 
 -13   7   3       16.35       59.94     50.50 o 
 -12   7   3     1265.05     1057.22     73.77 o 
 -11   7   3     3076.88     2803.31    105.73 o 
 -10   7   3      281.06      323.21     54.29 o 
  -9   7   3       24.70        8.20     38.97 o 
  -8   7   3     1317.80     1100.26     69.92 o 
  -7   7   3     1084.70     1127.62     66.71 o 
  -6   7   3      185.79      291.84     45.41 o 
  -5   7   3     6418.33     6167.55    191.67 o 
  -4   7   3     8565.21     8374.03    190.68 o 
  -3   7   3     1467.77     1419.90     79.74 o 
  -2   7   3      235.25      243.85     47.17 o 
  -1   7   3      451.42      606.25     65.38 o 
   0   7   3       20.33       -8.01     33.22 o 
   1   7   3     1835.04     1712.78     68.28 o 
   2   7   3     4164.64     3940.71    110.13 o 
   3   7   3     4572.12     4360.31    119.57 o 
   4   7   3     1436.01     1326.07     64.86 o 
   5   7   3      119.44      140.02     78.04 o 
   6   7   3      875.46     1078.17     68.58 o 
   7   7   3       63.59      130.74     46.33 o 
   8   7   3     1623.53     1769.38     84.37 o 
   9   7   3     3402.76     3256.84    117.71 o 
  10   7   3      437.31      448.29     54.87 o 
  11   7   3     1217.83     1077.52     74.12 o 
  12   7   3      388.74      387.25     59.13 o 
  13   7   3      294.82      302.21     77.14 o 
  14   7   3        9.03      148.53     77.66 o 
  15   7   3      128.89      299.94     86.30 o 
 -14   8   3      553.38      642.77     78.18 o 
 -13   8   3        1.44       62.14     55.82 o 
 -12   8   3       31.77       26.87     52.09 o 
 -11   8   3     1821.42     2004.59     97.78 o 
 -10   8   3      103.52      164.98     53.51 o 
  -9   8   3      750.32      827.55     69.59 o 
  -8   8   3      527.69      605.64     62.12 o 
  -7   8   3     2318.41     2389.89     95.07 o 
  -6   8   3     3645.43     3500.71    115.26 o 
  -5   8   3      224.26      186.00     45.22 o 
  -4   8   3     2986.59     2695.52    118.51 o 
  -3   8   3     2156.66     2020.00    102.13 o 
  -2   8   3       24.56      -27.33     41.37 o 
  -1   8   3     3629.21     3705.93    139.26 o 
   0   8   3     2447.78     2497.64    111.30 o 
   1   8   3     2398.81     2519.48     89.28 o 
   2   8   3       98.57      113.20     40.98 o 
   3   8   3      950.96      874.27     66.15 o 
   4   8   3      994.12      888.72     63.89 o 
   5   8   3      653.05      669.90     61.95 o 
   6   8   3     4161.61     4063.61    125.69 o 
   7   8   3     6148.29     6492.29    172.28 o 
   8   8   3     1537.91     1674.66     83.08 o 
   9   8   3       32.93       79.80     47.14 o 
  10   8   3        1.42       25.71     46.75 o 
  11   8   3      113.59      128.90     55.30 o 
  12   8   3       71.35       41.74     52.35 o 
  13   8   3       43.12      -21.76     73.52 o 
 -13   9   3        4.90       17.55     66.68 o 
 -12   9   3     1899.74     1918.31    100.01 o 
 -11   9   3     2751.00     2725.10    114.77 o 
 -10   9   3      453.34      566.99     74.20 o 
  -9   9   3      100.65       74.96     51.86 o 
  -8   9   3       14.98      -59.77     39.85 o 
  -7   9   3      548.84      600.51     65.15 o 
  -6   9   3       17.32        3.59     42.61 o 
  -5   9   3     2471.85     2330.48    119.92 o 
  -4   9   3     7843.95     7881.09    342.57 o 
  -3   9   3     4482.05     4394.64    164.89 o 
  -2   9   3        2.91      -65.69     45.50 o 
  -1   9   3        2.35      -64.90     43.26 o 
   0   9   3      103.15      -44.35     44.48 o 
   1   9   3       10.77      -85.14     58.75 o 
   2   9   3      915.28      844.08     91.87 o 
   3   9   3     7573.36     7696.81    192.75 o 
   4   9   3     7865.34     8161.99    202.59 o 
   5   9   3      956.00     1035.71     75.15 o 
   6   9   3      909.34      919.77     73.36 o 
   7   9   3      309.10      270.11     57.90 o 
   8   9   3       12.21      -62.78     41.85 o 
   9   9   3      246.57      293.68     59.23 o 
  10   9   3     2304.87     2176.94    102.24 o 
  11   9   3     2149.61     2184.77    103.79 o 
  12   9   3      664.99      726.43    157.60 o 
 -11  10   3        0.07       59.40     55.09 o 
 -10  10   3      452.62      483.55     71.98 o 
  -9  10   3       45.08       61.31     52.27 o 
  -8  10   3     1270.75     1264.11     83.72 o 
  -7  10   3      412.54      358.83     60.30 o 
  -6  10   3      389.99      303.76     69.45 o 
  -5  10   3       90.95      239.44     69.87 o 
  -4  10   3       12.02      171.69     65.95 o 
  -3  10   3      191.91      431.96    112.10 o 
  -2  10   3       12.73      -73.54     76.36 o 
  -1  10   3      130.66      -37.92     79.50 o 
   0  10   3     1193.29      977.23     91.16 o 
   1  10   3       22.16      -36.74     54.59 o 
   2  10   3      656.26      708.33    161.61 o 
   3  10   3      319.36      478.17     63.54 o 
   4  10   3       38.93      201.85     81.37 o 
   5  10   3        0.81       96.09     47.99 o 
   6  10   3      158.29       80.44     51.01 o 
   7  10   3       39.42      -64.24     42.83 o 
   8  10   3      237.06       65.69     53.14 o 
   9  10   3        1.50      -29.40     53.08 o 
  10  10   3       71.92       40.28     71.95 o 
  -9  11   3     1186.19     1246.31     88.26 o 
  -8  11   3      350.13      498.27     89.61 o 
  -7  11   3      212.81      234.94     76.63 o 
  -6  11   3      127.24      129.49     64.70 o 
  -5  11   3        3.00      -70.12     52.96 o 
  -4  11   3      908.32      829.25    138.60 o 
  -3  11   3     1099.29     1193.92    103.57 o 
  -2  11   3      200.40      133.56     66.40 o 
  -1  11   3      427.42      453.51    101.29 o 
   0  11   3       11.83        2.52     59.38 o 
   1  11   3     1354.29     1242.17    175.38 o 
   2  11   3      329.07      440.23    112.10 o 
   3  11   3      505.44      555.13    188.28 o 
   4  11   3     1867.45     1827.62    116.39 o 
   5  11   3      239.87      295.30     61.78 o 
   6  11   3        0.01      -62.55     47.24 o 
   7  11   3        0.57      -35.04     51.81 o 
   8  11   3        1.65       43.99     59.97 o 
  -5  12   3      159.52       46.30     70.94 o 
  -4  12   3        9.45      -66.53     58.06 o 
  -3  12   3       22.60      -70.23     56.19 o 
  -2  12   3        0.11      -34.96     67.29 o 
  -1  12   3      853.47      839.76     99.72 o 
   0  12   3      919.62      845.68    101.39 o 
   1  12   3      674.39      803.52    101.56 o 
   2  12   3       14.76      -86.75     57.83 o 
   3  12   3        0.60      -85.95     57.30 o 
   4  12   3      231.61       62.95     70.51 o 
   5  12   3        2.85      -16.05     66.25 o 
 -18   0   4     1089.71     1203.96    155.16 o 
 -17   0   4     6066.05     6914.50    336.47 o 
 -16   0   4     1251.29     1308.21    141.91 o 
 -15   0   4     1458.39     1570.76    142.96 o 
 -14   0   4       96.56      -23.36     72.52 o 
 -13   0   4      403.76      326.01     86.82 o 
 -12   0   4      187.58      221.33     50.51 o 
 -11   0   4     5487.40     5254.32    159.26 o 
 -10   0   4    15131.80    15301.51    367.15 o 
  -9   0   4    16209.55    16234.95    381.46 o 
  -8   0   4     8242.15     8193.05    206.51 o 
  -7   0   4    59061.16    60401.03   1468.95 o 
  -6   0   4    12747.17    12429.12    269.30 o 
  -5   0   4    16012.45    15518.42    398.78 o 
  -4   0   4    10568.44     9477.70    292.71 o 
  -3   0   4   100546.99    98278.18   2115.71 o 
  -2   0   4     1154.21     1192.15     37.48 o 
  -1   0   4      129.89      243.42     15.23 o 
   0   0   4     2504.37     2716.15    101.11 o 
   1   0   4     9524.66     9319.63    300.90 o 
   2   0   4     8234.24     8690.63    285.21 o 
   3   0   4     5041.01     5235.30    185.14 o 
   4   0   4     3162.32     2987.07    166.32 o 
   5   0   4    10370.77    10277.48    400.97 o 
   6   0   4       23.82      -24.94     29.46 o 
   7   0   4     5329.60     5620.48    148.06 o 
   8   0   4    17586.80    18037.66    417.33 o 
   9   0   4    10717.09    10627.64    264.56 o 
  10   0   4     2706.65     2839.58    100.27 o 
  11   0   4      977.50      956.34     64.73 o 
  12   0   4       54.38       16.35     41.75 o 
  13   0   4      111.42       66.77     59.97 o 
  14   0   4     1635.87     1711.02     97.49 o 
  15   0   4     2172.36     2213.36    173.64 o 
  16   0   4     2452.80     2992.99    201.88 o 
  17   0   4     1441.55     1556.12    160.74 o 
 -18   1   4      103.14      101.56     70.26 o 
 -17   1   4      240.69      572.62     89.24 o 
 -16   1   4      135.63      302.60     67.13 o 
 -15   1   4      144.43      217.79     68.42 o 
 -14   1   4     1102.78     1056.08     83.20 o 
 -13   1   4      950.44     1021.75     64.57 o 
 -12   1   4     2086.15     2087.35     69.42 o 
 -11   1   4     3686.24     3483.06     85.66 o 
 -10   1   4     1771.76     1812.65     56.17 o 
  -9   1   4     2333.89     2559.46     96.12 o 
  -8   1   4       42.10       26.37     44.18 o 
  -7   1   4     2144.59     2033.34     98.81 o 
  -6   1   4    21188.13    21465.15    304.87 o 
  -5   1   4     6476.03     7025.02    108.34 o 
  -4   1   4     6879.74     7018.88    182.33 o 
  -3   1   4    70903.80    71403.98    971.98 o 
  -2   1   4    11784.50    11352.34    335.02 o 
  -1   1   4       46.14       46.55      9.81 o 
   0   1   4      251.08      199.20     12.41 o 
   1   1   4     2882.46     2719.16     57.78 o 
   2   1   4       38.19       52.95     12.73 o 
   3   1   4     5061.31     5023.29     87.22 o 
   4   1   4      612.41      562.19     21.99 o 
   5   1   4     6396.02     6250.56    124.75 o 
   6   1   4      305.10      344.55     39.10 o 
   7   1   4      501.16      541.50     31.85 o 
   8   1   4     1291.35     1389.66     50.74 o 
   9   1   4      121.83      122.59     25.77 o 
  10   1   4       72.30       66.45     23.56 o 
  11   1   4       14.92      -39.07     26.05 o 
  12   1   4      644.94      719.62     56.02 o 
  13   1   4      386.09      513.12     51.85 o 
  14   1   4        3.93       21.01     35.32 o 
  15   1   4       73.03      132.50     92.05 o 
  16   1   4        3.82       58.76     63.65 o 
  17   1   4       31.64      -33.78     59.18 o 
 -18   2   4      134.24      205.86     76.41 o 
 -17   2   4     1570.58     1698.01    270.05 o 
 -16   2   4       99.14       41.91     59.79 o 
 -15   2   4      301.00      329.53    117.68 o 
 -14   2   4       43.61      168.57     48.48 o 
 -13   2   4     2079.78     2212.79     87.03 o 
 -12   2   4    10448.40    10581.40    231.03 o 
 -11   2   4     2561.39     2676.92     87.16 o 
 -10   2   4      381.20      596.16     43.60 o 
  -9   2   4     2507.94     2433.28     75.88 o 
  -8   2   4      230.33      200.74     33.67 o 
  -7   2   4      629.36      606.23     91.77 o 
  -6   2   4     5677.27     5511.49    120.12 o 
  -5   2   4     7468.68     7680.95    118.81 o 
  -4   2   4    38597.77    41217.02    636.35 o 
  -3   2   4     1657.62     1597.69     32.91 o 
  -2   2   4     7537.30     7688.96    157.21 o 
  -1   2   4    21519.56    21402.64    298.52 o 
   0   2   4    12140.44    11865.34    170.02 o 
   1   2   4    14631.03    15071.66    238.07 o 
   2   2   4    17809.68    18066.30    283.90 o 
   3   2   4    15383.79    15353.08    300.05 o 
   4   2   4    12017.60    11880.40    286.91 o 
   5   2   4     2764.13     2605.92     55.60 o 
   6   2   4       29.80       65.15     14.35 o 
   7   2   4      758.19      730.05     31.41 o 
   8   2   4     8649.02     7838.59    142.55 o 
   9   2   4     6490.31     6292.74    140.18 o 
  10   2   4      665.20      725.23     40.97 o 
  11   2   4     1772.85     1779.70     68.67 o 
  12   2   4     3608.36     3436.23    103.83 o 
  13   2   4       89.55       40.80     38.08 o 
  14   2   4     1695.13     1470.63    133.19 o 
  15   2   4     1332.47     1357.03    144.35 o 
  16   2   4     1743.43     1775.43    160.39 o 
  17   2   4      103.39      137.03    103.90 o 
 -18   3   4     1148.79     1222.46    100.55 o 
 -17   3   4      562.09      582.78     84.11 o 
 -16   3   4        3.41      -78.16     52.11 o 
 -15   3   4      179.28      157.50     52.67 o 
 -14   3   4     5347.59     5270.27    229.10 o 
 -13   3   4     3406.77     3501.43    119.59 o 
 -12   3   4      770.17      987.73     61.94 o 
 -11   3   4      247.46      265.67     43.09 o 
 -10   3   4     6958.49     6504.46    318.70 o 
  -9   3   4     2209.92     2001.44     69.29 o 
  -8   3   4       17.59      -14.60     21.90 o 
  -7   3   4     7445.91     7612.81    163.68 o 
  -6   3   4    12589.03    12677.29    248.46 o 
  -5   3   4      611.44      720.27     32.68 o 
  -4   3   4     7734.25     7375.19    132.18 o 
  -3   3   4     3457.18     3009.67     55.05 o 
  -2   3   4     8210.66     8223.75    140.40 o 
  -1   3   4     1239.25     1319.70     34.92 o 
   0   3   4     7217.40     7223.59    123.94 o 
   1   3   4     7146.92     7097.74    122.10 o 
   2   3   4     1398.67     1353.50     35.76 o 
   3   3   4    19985.47    21010.68    460.08 o 
   4   3   4    27587.91    27877.40    791.28 o 
   5   3   4     1378.35     1129.23     34.70 o 
   6   3   4     2872.70     2868.24     76.47 o 
   7   3   4      581.33      517.56     35.17 o 
   8   3   4     1859.65     1638.28     48.42 o 
   9   3   4      602.57      619.92     44.28 o 
  10   3   4     1084.55     1082.36     56.18 o 
  11   3   4    14097.95    14470.86    297.22 o 
  12   3   4     4025.56     4193.01    121.60 o 
  13   3   4      972.98      912.41     62.19 o 
  14   3   4      227.75      179.01     56.58 o 
  15   3   4        1.75      -86.47     69.39 o 
  16   3   4      175.45      139.12     94.49 o 
  17   3   4       79.28       97.28    101.81 o 
 -17   4   4      147.68       35.22     55.12 o 
 -16   4   4      102.50      -23.21     50.50 o 
 -15   4   4      258.54      362.97     69.94 o 
 -14   4   4     1912.96     1904.51    163.86 o 
 -13   4   4      171.20      209.79     45.01 o 
 -12   4   4     5777.19     5461.50    261.28 o 
 -11   4   4       73.16       58.65     39.23 o 
 -10   4   4     1040.77      865.65     57.56 o 
  -9   4   4     1259.35     1155.92     58.97 o 
  -8   4   4      419.64      331.94     38.01 o 
  -7   4   4       53.52       97.23     27.13 o 
  -6   4   4      148.25      263.25     31.60 o 
  -5   4   4    20422.32    21229.99    398.88 o 
  -4   4   4     2028.93     2093.10     56.55 o 
  -3   4   4     4861.53     4961.71     85.83 o 
  -2   4   4     4132.43     4104.79     97.96 o 
  -1   4   4        7.95       19.18     14.10 o 
   0   4   4    12718.25    13449.21    222.07 o 
   1   4   4      354.17      375.50     27.28 o 
   2   4   4    10082.70    10776.24    182.40 o 
   3   4   4      738.90      510.57     42.58 o 
   4   4   4     5506.58     5935.05    116.15 o 
   5   4   4      205.56      175.26     22.59 o 
   6   4   4      858.20      897.95     69.14 o 
   7   4   4       70.83       51.17     17.83 o 
   8   4   4       94.60       25.12     26.23 o 
   9   4   4     2632.98     2776.48     87.15 o 
  10   4   4      683.11      670.11     52.69 o 
  11   4   4        4.09      -11.56     36.19 o 
  12   4   4      368.49      326.02     48.70 o 
  13   4   4      740.26      741.15     59.98 o 
  14   4   4      254.10      339.63     70.36 o 
  15   4   4       14.34       30.60     62.61 o 
  16   4   4       21.71      -53.35     81.94 o 
  17   4   4      360.89      346.23    127.61 o 
 -17   5   4      793.21      756.47    117.85 o 
 -16   5   4     1025.01     1087.54     83.12 o 
 -15   5   4     3446.31     3385.76    313.49 o 
 -14   5   4     2125.31     2064.89    198.07 o 
 -13   5   4        1.40        8.43     38.74 o 
 -12   5   4        5.97       75.99     43.59 o 
 -11   5   4     1428.75     1357.87     99.24 o 
 -10   5   4      604.55      797.55     62.88 o 
  -9   5   4    19971.49    19636.17    388.57 o 
  -8   5   4     6592.76     6606.53    158.64 o 
  -7   5   4     4932.91     5317.23    151.87 o 
  -6   5   4     6001.59     5982.02    142.52 o 
  -5   5   4       26.45      100.08     27.67 o 
  -4   5   4      168.01      179.93     32.54 o 
  -3   5   4        6.49       32.63     20.38 o 
  -2   5   4    12592.92    13068.44    260.49 o 
  -1   5   4    24260.65    25462.32    407.93 o 
   0   5   4     5921.88     5885.99    113.84 o 
   1   5   4     3722.90     3532.95     77.75 o 
   2   5   4     1850.70     1758.61     50.70 o 
   3   5   4     8544.96     8994.13    161.11 o 
   4   5   4     6918.49     7165.88    202.92 o 
   5   5   4    13196.80    13555.47    270.97 o 
   6   5   4    15857.27    16545.44    325.56 o 
   7   5   4     7690.18     7887.15    177.11 o 
   8   5   4      541.57      583.58     49.14 o 
   9   5   4     1393.04     1123.65     63.17 o 
  10   5   4     1914.81     1794.48    106.46 o 
  11   5   4     2633.04     2786.40     97.68 o 
  12   5   4     2881.20     2671.41     97.31 o 
  13   5   4     1156.91     1025.27     83.43 o 
  14   5   4     1295.26     1399.69    103.73 o 
  15   5   4      537.24      722.10     96.22 o 
  16   5   4       27.18      -62.76     82.29 o 
 -16   6   4      132.43      129.22     57.48 o 
 -15   6   4       93.69      251.62     61.36 o 
 -14   6   4      212.78      251.93     55.16 o 
 -13   6   4      135.61       74.24     48.38 o 
 -12   6   4      207.47      167.37     54.65 o 
 -11   6   4      111.64        4.77     39.81 o 
 -10   6   4      264.01      318.89     52.16 o 
  -9   6   4      195.39      479.20     67.53 o 
  -8   6   4     1880.17     2162.35     90.75 o 
  -7   6   4     2027.04     2020.86     94.11 o 
  -6   6   4     1620.86     1609.10     68.63 o 
  -5   6   4      576.89      569.14     46.33 o 
  -4   6   4       79.48       93.38     21.77 o 
  -3   6   4      816.25      726.74     57.32 o 
  -2   6   4     1707.95     1922.37    144.35 o 
  -1   6   4      872.55     1021.50     46.41 o 
   0   6   4      654.09      737.92     41.55 o 
   1   6   4     1708.24     1766.60     55.28 o 
   2   6   4        1.32       -2.30     20.67 o 
   3   6   4      167.06      243.46     39.00 o 
   4   6   4     1657.09     1606.49     52.70 o 
   5   6   4     3459.29     3223.04     96.29 o 
   6   6   4      443.69      520.90     47.92 o 
   7   6   4     5976.17     5968.75    150.76 o 
   8   6   4     3237.38     3151.43    101.38 o 
   9   6   4        0.77      -52.25     34.83 o 
  10   6   4     1029.38      915.63     64.09 o 
  11   6   4       79.35        3.51     37.15 o 
  12   6   4      506.93      516.95     56.62 o 
  13   6   4       93.02      153.34     62.13 o 
  14   6   4      856.89      988.22    101.56 o 
  15   6   4      797.55      929.87    108.11 o 
 -15   7   4     1765.29     1626.26     95.10 o 
 -14   7   4     1094.25     1185.99     80.84 o 
 -13   7   4      219.09      228.07     58.82 o 
 -12   7   4        5.71      -48.49     44.38 o 
 -11   7   4     1054.55     1006.21     71.61 o 
 -10   7   4      151.80      251.43     50.92 o 
  -9   7   4     2138.17     2044.37     90.13 o 
  -8   7   4      922.51      885.87     67.03 o 
  -7   7   4     1677.05     1697.34     78.67 o 
  -6   7   4     1330.26     1271.21     69.75 o 
  -5   7   4      774.05      809.30     59.27 o 
  -4   7   4       24.62      116.46     42.16 o 
  -3   7   4      168.11      132.32     44.00 o 
  -2   7   4     6203.37     6175.78    186.50 o 
  -1   7   4    13521.50    13533.70    511.67 o 
   0   7   4       63.91       41.71     28.85 o 
   1   7   4       92.90       32.57     31.11 o 
   2   7   4      166.75      198.13     29.73 o 
   3   7   4       89.03       68.53     26.95 o 
   4   7   4       23.65       16.42     34.29 o 
   5   7   4     1163.61     1138.12     64.01 o 
   6   7   4    14394.57    15470.06    396.17 o 
   7   7   4     1546.66     1743.82     83.33 o 
   8   7   4     1078.90     1060.25     68.77 o 
   9   7   4     1641.56     1766.80     82.54 o 
  10   7   4       74.78       59.96     43.24 o 
  11   7   4      226.15      254.07     62.98 o 
  12   7   4      128.20      171.41     67.14 o 
  13   7   4     2014.65     2133.18    125.59 o 
  14   7   4     2212.62     2340.52    138.08 o 
 -14   8   4      136.14      148.23     61.14 o 
 -13   8   4      191.95      181.08     60.63 o 
 -12   8   4     2055.20     2130.21    103.42 o 
 -11   8   4     2857.51     2913.46    171.43 o 
 -10   8   4        1.92       31.17     45.74 o 
  -9   8   4      253.13      220.61     49.72 o 
  -8   8   4       40.53       27.96     41.26 o 
  -7   8   4      643.26      603.34     61.60 o 
  -6   8   4      689.96      584.43     60.31 o 
  -5   8   4     1760.99     1759.73     98.81 o 
  -4   8   4     2838.18     2744.98    119.89 o 
  -3   8   4       18.70       33.55     44.84 o 
  -2   8   4      441.92      552.57    126.39 o 
  -1   8   4       89.98      116.05     61.71 o 
   0   8   4       50.65       19.66     42.93 o 
   1   8   4     5807.75     5593.48    188.09 o 
   2   8   4     6008.45     5867.82    151.14 o 
   3   8   4     2510.31     2250.48    104.91 o 
   4   8   4     1139.64     1012.17     91.79 o 
   5   8   4      607.16      617.37     60.72 o 
   6   8   4       46.22      152.01     47.18 o 
   7   8   4      103.88      126.30     47.28 o 
   8   8   4      928.11     1007.70     68.75 o 
   9   8   4     2048.57     1995.49     91.56 o 
  10   8   4     1583.32     1605.28     89.74 o 
  11   8   4      504.40      531.79     66.30 o 
  12   8   4      112.82       48.07     72.52 o 
  13   8   4      815.91      903.31    106.71 o 
 -12   9   4       20.83      218.89     61.85 o 
 -11   9   4      169.53      187.74     59.70 o 
 -10   9   4      394.04      424.82     66.05 o 
  -9   9   4      489.85      601.62     85.75 o 
  -8   9   4       13.03      -21.36     54.43 o 
  -7   9   4      163.26      147.06     51.12 o 
  -6   9   4      196.94      163.81     74.62 o 
  -5   9   4        0.57      104.85     91.87 o 
  -4   9   4       46.99      263.66     65.03 o 
  -3   9   4     1359.90     1278.29     92.18 o 
  -2   9   4      224.27      228.63    116.11 o 
  -1   9   4      908.92      978.71     87.28 o 
   0   9   4      804.48      673.37     84.38 o 
   1   9   4       54.73        6.16    102.16 o 
   2   9   4      133.40      149.60     46.03 o 
   3   9   4     1657.84     1733.68     83.81 o 
   4   9   4      344.73      568.43     61.65 o 
   5   9   4       21.15       30.88     43.70 o 
   6   9   4       33.78       28.90     43.88 o 
   7   9   4      733.91      783.68     71.67 o 
   8   9   4       19.61      -27.35     45.70 o 
   9   9   4       38.73       52.57     51.05 o 
  10   9   4        2.34       49.23     49.63 o 
  11   9   4       79.80      104.00     54.69 o 
  12   9   4       37.16       30.57     73.83 o 
 -11  10   4     1133.58     1212.10     92.68 o 
 -10  10   4       23.65      -71.16     52.17 o 
  -9  10   4       22.46      -12.67     50.34 o 
  -8  10   4        7.67      -25.40     45.00 o 
  -7  10   4       50.18      -16.22     53.46 o 
  -6  10   4      477.12      410.91     74.99 o 
  -5  10   4     4587.94     4481.32    237.97 o 
  -4  10   4     6636.93     6771.63    283.30 o 
  -3  10   4     1962.61     1810.53    112.10 o 
  -2  10   4      727.70      691.00    138.60 o 
  -1  10   4      158.41       -4.02     57.45 o 
   0  10   4      183.71      143.18     62.74 o 
   1  10   4      130.42      126.83     62.32 o 
   2  10   4     2543.99     2659.32    132.27 o 
   3  10   4     5076.52     5106.20    151.86 o 
   4  10   4     2570.54     2688.08    107.22 o 
   5  10   4      120.72      144.45     54.19 o 
   6  10   4     1184.43     1163.84     79.39 o 
   7  10   4        0.41      -63.92     42.61 o 
   8  10   4       96.48       21.57     54.08 o 
   9  10   4     1356.18     1515.84     94.92 o 
  10  10   4     1580.56     1590.53     96.42 o 
  -8  11   4     1408.85     1382.83    109.20 o 
  -7  11   4      204.75       23.30     64.47 o 
  -6  11   4      294.74      180.38     77.58 o 
  -5  11   4       42.15      -15.24     56.58 o 
  -4  11   4        0.64      -28.41     53.57 o 
  -3  11   4      393.37      344.56     73.41 o 
  -2  11   4        3.69      -79.01     52.68 o 
  -1  11   4      665.49      602.96     86.53 o 
   0  11   4      957.90     1032.28    101.82 o 
   1  11   4      481.89      534.21     86.22 o 
   2  11   4     1110.43     1116.47    109.67 o 
   3  11   4        2.16      -29.30     57.12 o 
   4  11   4      155.91      119.90     53.35 o 
   5  11   4      101.95       73.23     51.99 o 
   6  11   4      391.71      335.83     65.37 o 
   7  11   4      429.77      424.12     68.92 o 
   8  11   4        0.25       35.01     55.16 o 
  -5  12   4      173.48      154.08     70.47 o 
  -4  12   4      422.95      384.35     79.88 o 
  -3  12   4      100.54       22.24     67.37 o 
  -2  12   4       23.34      -24.85     60.28 o 
  -1  12   4       28.30       72.07     65.95 o 
   0  12   4      234.35      302.88    123.26 o 
   1  12   4     1239.62     1244.14    105.52 o 
   2  12   4       32.72      -81.25     63.54 o 
   3  12   4      125.57       61.56     70.25 o 
   4  12   4      529.39      425.68     87.02 o 
 -18   1   5      868.47     1103.92    115.35 o 
 -17   1   5     3031.50     3145.36    149.23 o 
 -16   1   5      322.98      427.92     78.27 o 
 -15   1   5     3911.69     4142.01    173.99 o 
 -14   1   5     1234.07     1345.76     94.67 o 
 -13   1   5     2187.63     2230.70     86.88 o 
 -12   1   5     5938.88     6166.66    157.07 o 
 -11   1   5     1744.90     1857.36     59.94 o 
 -10   1   5     3647.26     3647.42     83.85 o 
  -9   1   5     1103.89     1048.46     41.31 o 
  -8   1   5     9292.43     8516.22    162.81 o 
  -7   1   5    15418.22    14928.72    199.32 o 
  -6   1   5     1422.25     1333.49     69.54 o 
  -5   1   5     4175.40     4209.88     84.38 o 
  -4   1   5    30073.80    30461.20    422.55 o 
  -3   1   5      751.43      778.84     22.17 o 
  -2   1   5     4034.20     3890.41     70.52 o 
  -1   1   5       97.85      153.07     27.48 o 
   0   1   5    52713.80    51568.64    790.42 o 
   1   1   5    36936.95    36328.06    647.56 o 
   2   1   5     1350.17     1308.26     35.17 o 
   3   1   5     2509.68     2665.81     60.77 o 
   4   1   5    12599.69    12446.50    272.97 o 
   5   1   5      983.01      915.38     28.38 o 
   6   1   5    10947.24    10416.70    190.99 o 
   7   1   5    33946.24    34470.05    873.86 o 
   8   1   5    14054.77    13760.60    264.57 o 
   9   1   5     1859.33     1795.11     58.92 o 
  10   1   5      250.87      162.46     28.25 o 
  11   1   5      325.85      237.66     31.08 o 
  12   1   5      667.66      627.16     55.98 o 
  13   1   5     2098.89     2070.95     74.79 o 
  14   1   5     3080.59     3526.75    155.59 o 
  15   1   5     2512.79     2719.63    194.21 o 
  16   1   5     1211.11     1386.67    146.09 o 
  17   1   5        0.84      -76.84     54.56 o 
 -18   2   5     1772.45     1737.05    119.24 o 
 -17   2   5      145.28      163.93     69.09 o 
 -16   2   5      164.59      114.94     70.12 o 
 -15   2   5      650.37      882.46     87.87 o 
 -14   2   5     7106.80     6803.93    213.44 o 
 -13   2   5      408.08      476.85     53.55 o 
 -12   2   5     2278.68     2474.58     91.32 o 
 -11   2   5     3207.12     3361.50    100.34 o 
 -10   2   5     4064.98     3930.28    105.31 o 
  -9   2   5       10.06       13.40     24.53 o 
  -8   2   5     4296.88     4800.59    114.88 o 
  -7   2   5    12400.04    12887.99    274.31 o 
  -6   2   5      167.09      151.34     15.37 o 
  -5   2   5    10432.27    10615.41    160.85 o 
  -4   2   5    26192.03    26464.43    370.77 o 
  -3   2   5      157.21      197.07     33.31 o 
  -2   2   5    42204.77    42505.09    744.38 o 
  -1   2   5    20238.68    20205.95    282.97 o 
   0   2   5    61912.41    65774.29    897.02 o 
   1   2   5    17141.55    17564.00    248.22 o 
   2   2   5     3141.10     3240.69     55.46 o 
   3   2   5    30320.66    30012.65    699.23 o 
   4   2   5     8979.83     8429.82    189.98 o 
   5   2   5     4070.27     3754.76     73.80 o 
   6   2   5     1508.80     1538.74     42.06 o 
   7   2   5     2291.83     2531.00     74.64 o 
   8   2   5     1995.41     1843.56     51.50 o 
   9   2   5      598.88      515.47     33.57 o 
  10   2   5     3036.62     3060.09     76.96 o 
  11   2   5    11457.23    10929.71    232.88 o 
  12   2   5     1022.44      976.01     74.13 o 
  13   2   5      182.21      133.54     77.06 o 
  14   2   5       35.41      -12.90     78.10 o 
  15   2   5       10.22     -114.48     79.85 o 
  16   2   5      417.98      535.91    123.08 o 
  17   2   5      179.62        6.97     88.56 o 
 -18   3   5        0.68      115.48     72.72 o 
 -17   3   5        0.27      -84.07     56.05 o 
 -16   3   5       48.09      -83.17     55.45 o 
 -15   3   5      448.68      437.65     72.24 o 
 -14   3   5        0.41      165.48     47.67 o 
 -13   3   5     2750.37     2780.24    109.48 o 
 -12   3   5     5355.67     5242.25    141.27 o 
 -11   3   5      444.54      553.39     51.20 o 
 -10   3   5      199.77      239.18     37.50 o 
  -9   3   5      670.85      619.55     43.66 o 
  -8   3   5      517.05      471.12     39.09 o 
  -7   3   5    11078.85    11053.82    223.36 o 
  -6   3   5     5457.21     5674.69    111.15 o 
  -5   3   5     6525.34     6590.22    123.13 o 
  -4   3   5      855.46      802.28     40.34 o 
  -3   3   5        0.56        0.22     13.79 o 
  -2   3   5     2717.71     2693.16     50.10 o 
  -1   3   5       43.98       48.72     10.57 o 
   0   3   5    19157.57    19390.49    275.26 o 
   1   3   5    20117.70    20803.05    328.60 o 
   2   3   5    15103.16    15877.62    255.22 o 
   3   3   5     1524.97     1771.68     91.01 o 
   4   3   5     1374.58     1482.62     50.33 o 
   5   3   5      399.68      354.45     22.93 o 
   6   3   5     1285.57     1334.75     41.91 o 
   7   3   5      768.03      877.20     39.56 o 
   8   3   5     6590.23     6384.60    133.92 o 
   9   3   5     4093.60     3996.72    105.32 o 
  10   3   5     1349.98     1455.22     65.01 o 
  11   3   5      413.63      804.18     85.50 o 
  12   3   5      228.73      267.81     47.48 o 
  13   3   5     1804.71     1869.45    106.75 o 
  14   3   5      166.53       86.47     87.52 o 
  15   3   5       56.08      -22.66     84.03 o 
  16   3   5      560.05      618.54    123.78 o 
  17   3   5      712.31      736.04    137.38 o 
 -17   4   5      286.53       69.45     55.11 o 
 -16   4   5      256.44      197.19     58.72 o 
 -15   4   5     2425.30     2356.36    257.49 o 
 -14   4   5     1888.49     1871.52    169.28 o 
 -13   4   5        4.24       57.70     52.91 o 
 -12   4   5     1804.24     1871.08    102.85 o 
 -11   4   5     2191.06     2035.10    115.93 o 
 -10   4   5     5681.37     4985.66    268.49 o 
  -9   4   5     2193.69     2063.81    111.61 o 
  -8   4   5     3031.46     2853.79     87.12 o 
  -7   4   5     8644.03     8511.54    268.62 o 
  -6   4   5    10007.12     9925.13    206.39 o 
  -5   4   5    10238.48    10180.80    181.45 o 
  -4   4   5    15404.84    15141.71    245.65 o 
  -3   4   5    30528.90    31092.57    491.10 o 
  -2   4   5    13036.92    13506.94    199.95 o 
  -1   4   5      107.88      128.71     17.60 o 
   0   4   5      712.55      680.02     30.80 o 
   1   4   5     6926.33     7136.71    127.87 o 
   2   4   5      958.82     1155.10     44.42 o 
   3   4   5    19766.04    20860.38    335.03 o 
   4   4   5    22699.69    23345.81    424.96 o 
   5   4   5     1374.90     1076.77     37.62 o 
   6   4   5     4534.31     4488.79     91.37 o 
   7   4   5      942.77      904.54     48.89 o 
   8   4   5      626.92      611.01     43.58 o 
   9   4   5      119.28      115.62     37.18 o 
  10   4   5     3165.54     3027.52    130.59 o 
  11   4   5     4798.22     4744.23    129.91 o 
  12   4   5      646.63      684.91     92.90 o 
  13   4   5      235.40      285.33     63.99 o 
  14   4   5      320.56      310.29     68.74 o 
  15   4   5       39.71      -29.99     84.38 o 
  16   4   5      605.63      940.02    144.00 o 
 -17   5   5       16.60       83.30     58.39 o 
 -16   5   5       64.89       44.19     53.45 o 
 -15   5   5      478.09      505.55     63.54 o 
 -14   5   5      291.70      276.18     56.14 o 
 -13   5   5      831.60      790.23     77.86 o 
 -12   5   5     3086.16     2862.22    156.88 o 
 -11   5   5     1104.76     1204.99     69.96 o 
 -10   5   5     2236.81     2427.13    158.52 o 
  -9   5   5       29.88      468.27     89.96 o 
  -8   5   5     4764.94     4351.04    118.92 o 
  -7   5   5     4755.61     4531.83    119.00 o 
  -6   5   5      828.87      978.76     51.33 o 
  -5   5   5     8735.89     8313.17    207.05 o 
  -4   5   5      137.73      114.78     22.14 o 
  -3   5   5    11650.34    11826.31    204.81 o 
  -2   5   5      909.95      769.03     54.29 o 
  -1   5   5     3671.26     3867.42     83.86 o 
   0   5   5     9563.21     9571.91    169.21 o 
   1   5   5      355.25      468.83     34.37 o 
   2   5   5      417.26      541.67     53.30 o 
   3   5   5     2766.37     2893.22     78.56 o 
   4   5   5      454.14      389.80     28.57 o 
   5   5   5     1015.84     1027.29     41.08 o 
   6   5   5      212.67      389.38     76.45 o 
   7   5   5     1703.52     1837.15     76.76 o 
   8   5   5      313.12      345.81     44.24 o 
   9   5   5     1114.98     1169.71     61.65 o 
  10   5   5       63.35      108.21     38.69 o 
  11   5   5       76.28       40.31     37.95 o 
  12   5   5      195.44      203.11     56.58 o 
  13   5   5        8.90        6.88     46.71 o 
  14   5   5       15.08      127.05     64.47 o 
  15   5   5      169.06       84.03     94.49 o 
  16   5   5       68.74      114.36    102.16 o 
 -16   6   5      854.40      883.93    150.00 o 
 -15   6   5      890.33      864.25     78.28 o 
 -14   6   5        3.34      -36.11     43.18 o 
 -13   6   5      522.78      347.90     68.48 o 
 -12   6   5      238.82      174.01     48.02 o 
 -11   6   5        0.51      -44.58     38.60 o 
 -10   6   5     2519.36     2454.74     98.64 o 
  -9   6   5    20602.71    19885.47    398.75 o 
  -8   6   5     1122.29     1218.47     67.82 o 
  -7   6   5       29.53        3.23     32.85 o 
  -6   6   5      144.01      117.70     44.91 o 
  -5   6   5     1914.76     1810.87     91.58 o 
  -4   6   5     2852.05     2803.95     78.98 o 
  -3   6   5     2892.05     2711.16     69.61 o 
  -2   6   5    24193.89    23983.93    456.35 o 
  -1   6   5    22818.83    23923.88    390.17 o 
   0   6   5      370.32      437.43     34.35 o 
   1   6   5     1050.38      985.26     42.04 o 
   2   6   5     2003.34     1653.84     53.35 o 
   3   6   5     5303.93     5133.71    107.18 o 
   4   6   5     1889.08     1997.24     97.28 o 
   5   6   5     3481.93     3668.00    105.20 o 
   6   6   5     4563.02     4775.67    127.73 o 
   7   6   5     1547.92     1667.31     80.78 o 
   8   6   5       66.82       22.53     37.50 o 
   9   6   5      211.09      145.95     64.81 o 
  10   6   5      761.12      757.50     60.05 o 
  11   6   5     1387.18     1297.73     70.34 o 
  12   6   5     1185.11     1030.17     87.32 o 
  13   6   5      787.84      866.48    120.81 o 
  14   6   5      902.73     1120.79    106.88 o 
  15   6   5      283.10      490.58    123.43 o 
 -15   7   5       13.12      101.62     56.99 o 
 -14   7   5      497.67      525.53     68.40 o 
 -13   7   5     1232.68     1250.15     80.88 o 
 -12   7   5     1314.06     1145.97     75.54 o 
 -11   7   5      683.34      653.28     64.25 o 
 -10   7   5     1022.60     1060.76     70.15 o 
  -9   7   5       28.40       70.56     43.48 o 
  -8   7   5      222.38      152.48     45.56 o 
  -7   7   5     2379.48     2210.60     87.45 o 
  -6   7   5     1104.93     1054.73     69.53 o 
  -5   7   5     1456.38     1499.40     71.23 o 
  -4   7   5     3981.44     3638.37    133.88 o 
  -3   7   5      198.31      233.21     47.42 o 
  -2   7   5       42.47      176.93     44.75 o 
  -1   7   5     2391.39     2444.53     91.14 o 
   0   7   5     2834.16     2936.18     78.77 o 
   1   7   5     3863.52     3772.28     90.47 o 
   2   7   5       29.19      -28.31     22.58 o 
   3   7   5     1538.33     1388.26     53.51 o 
   4   7   5     2089.94     1923.77    124.96 o 
   5   7   5       70.75       91.96     41.29 o 
   6   7   5     2310.04     2721.29     98.50 o 
   7   7   5     2191.50     2443.72     95.52 o 
   8   7   5      622.51      840.26     66.27 o 
   9   7   5     1023.08     1015.73     67.45 o 
  10   7   5      257.39      154.11     45.20 o 
  11   7   5      275.75      278.84     68.30 o 
  12   7   5       58.89        9.92     63.81 o 
  13   7   5      161.15      208.48     87.87 o 
  14   7   5      406.30      528.77     90.97 o 
 -14   8   5       52.30        2.36     55.73 o 
 -13   8   5      307.24      315.80     64.06 o 
 -12   8   5       42.77       97.38     50.76 o 
 -11   8   5      468.32      467.75     64.34 o 
 -10   8   5     1395.15     1268.30     77.69 o 
  -9   8   5     2293.98     2304.69    175.62 o 
  -8   8   5     1688.17     1635.55    132.46 o 
  -7   8   5      375.37      366.01     53.93 o 
  -6   8   5      208.52      130.67     45.27 o 
  -5   8   5     2151.24     2083.87    237.62 o 
  -4   8   5       95.31       61.40     49.06 o 
  -3   8   5      247.06      151.47     52.25 o 
  -2   8   5     9372.07     9110.56    258.86 o 
  -1   8   5     4483.92     4664.21    161.47 o 
   0   8   5       31.58        9.30     35.09 o 
   1   8   5      148.89      195.65     42.04 o 
   2   8   5      395.30      352.76     48.23 o 
   3   8   5       28.04      -44.41     36.21 o 
   4   8   5       17.01      -28.11     38.95 o 
   5   8   5     1456.26     1435.19     77.20 o 
   6   8   5     7662.51     7981.72    196.67 o 
   7   8   5      379.18      422.37     69.09 o 
   8   8   5     1096.50     1232.99     76.10 o 
   9   8   5      324.55      450.11     60.36 o 
  10   8   5       14.27       37.03     47.84 o 
  11   8   5       61.93       47.20     67.86 o 
  12   8   5       57.07      213.29     76.55 o 
  13   8   5      590.53      627.56     96.31 o 
 -12   9   5     2715.52     2902.12    121.70 o 
 -11   9   5      368.39      403.77     67.52 o 
 -10   9   5      342.87      267.25     61.51 o 
  -9   9   5      179.90      160.25     53.69 o 
  -8   9   5        0.76      -62.50     41.66 o 
  -7   9   5       63.69      -62.94     52.27 o 
  -6   9   5     3186.00     3136.46    165.10 o 
  -5   9   5     7291.52     7117.40    227.44 o 
  -4   9   5     4706.82     4678.12    172.08 o 
  -3   9   5       98.92      174.47     58.04 o 
  -2   9   5     2694.20     2627.78    123.51 o 
  -1   9   5      379.15      256.74     62.60 o 
   0   9   5       10.91      -61.40     45.18 o 
   1   9   5      884.99      913.74     65.90 o 
   2   9   5     6995.01     7132.92    181.02 o 
   3   9   5     2757.46     2861.75    104.90 o 
   4   9   5        6.66      -27.28     42.51 o 
   5   9   5     1854.59     1764.96     97.22 o 
   6   9   5     1336.51     1262.25     76.68 o 
   7   9   5        5.33      -60.09     40.06 o 
   8   9   5     1391.58     1373.76     82.89 o 
   9   9   5     3139.70     3203.60    199.21 o 
  10   9   5      730.30      866.82     80.52 o 
  11   9   5        0.25       -7.41     71.30 o 
  12   9   5      370.26      410.59    112.97 o 
 -11  10   5        0.65       31.88     67.35 o 
 -10  10   5        5.45      -76.13     50.75 o 
  -9  10   5      288.17      197.14     69.97 o 
  -8  10   5      530.43      561.96     83.12 o 
  -7  10   5        9.40      -69.35     53.98 o 
  -6  10   5      401.23      482.89     77.95 o 
  -5  10   5       45.09      171.26     66.42 o 
  -4  10   5      566.99      887.93     92.10 o 
  -3  10   5      137.84      351.19     72.35 o 
  -2  10   5      105.93      135.55     60.25 o 
  -1  10   5      116.88      -31.37     60.33 o 
   0  10   5      319.58      135.37     64.95 o 
   1  10   5      217.31      252.39     65.90 o 
   2  10   5      136.58      225.62     56.32 o 
   3  10   5       67.22      201.43     54.87 o 
   4  10   5        6.60      110.93     49.51 o 
   5  10   5       53.16       90.81     49.34 o 
   6  10   5      287.45      127.09     51.37 o 
   7  10   5        4.32      -70.59     47.06 o 
   8  10   5       47.39        2.33     57.28 o 
   9  10   5      162.02      337.94     82.90 o 
  10  10   5        4.84      -67.49     68.52 o 
  -8  11   5      229.62      253.09     74.72 o 
  -7  11   5      658.77      749.47     96.59 o 
  -6  11   5      110.12      109.71     65.18 o 
  -5  11   5      443.78      481.58     87.87 o 
  -4  11   5      442.17      251.79     71.53 o 
  -3  11   5        7.51      -51.99     52.36 o 
  -2  11   5       25.73      -23.96     80.19 o 
  -1  11   5      121.62       12.34     61.26 o 
   0  11   5      851.47      989.66     96.14 o 
   1  11   5     1764.26     1985.84    149.06 o 
   2  11   5      787.02     1073.97    119.94 o 
   3  11   5      804.52      932.77     99.23 o 
   4  11   5       64.06        9.94     51.24 o 
   5  11   5      831.47      850.11     79.25 o 
   6  11   5      192.92      141.55     58.23 o 
   7  11   5        6.65      -79.90     53.26 o 
   8  11   5      866.63     1110.97     93.36 o 
  -5  12   5      128.48       77.45     68.38 o 
  -4  12   5        7.21      -24.65     55.98 o 
  -3  12   5      127.25       50.81     68.92 o 
  -2  12   5     1042.52     1012.70    210.95 o 
  -1  12   5     1115.16     1126.19    126.57 o 
   0  12   5       39.14        7.25     64.21 o 
   1  12   5       98.33       73.53     73.83 o 
   2  12   5      153.40       13.00     67.06 o 
   3  12   5      186.14      118.94     74.85 o 
   4  12   5       17.24       43.83     68.45 o 
 -18   0   6     1288.14     1272.65    151.32 o 
 -17   0   6      459.39      639.46    134.94 o 
 -16   0   6     6554.46     7550.47    349.72 o 
 -15   0   6    10753.99    11270.10    453.62 o 
 -14   0   6       14.76      -88.91     65.90 o 
 -13   0   6       18.64      -10.81     69.04 o 
 -12   0   6     5692.56     5601.05    252.44 o 
 -11   0   6     5158.84     5220.44    157.06 o 
 -10   0   6       50.21      -10.56     26.60 o 
  -9   0   6     4907.27     4867.60    228.38 o 
  -8   0   6    58853.25    59477.44   1315.07 o 
  -7   0   6    16799.97    16709.17    461.91 o 
  -6   0   6      967.11      901.82     32.87 o 
  -5   0   6      181.24      151.06     22.04 o 
  -4   0   6    22916.46    23715.42    528.97 o 
  -3   0   6      818.58      920.48     52.13 o 
  -2   0   6    52773.59    53108.08   1151.96 o 
  -1   0   6    37493.45    38186.04    909.86 o 
   0   0   6   367350.75   348664.47  10695.14 o 
   1   0   6      110.45      167.36     24.76 o 
   2   0   6     2253.48     2055.76     88.91 o 
   3   0   6      855.34      755.92     51.25 o 
   4   0   6     1899.00     1605.58     50.77 o 
   5   0   6     6341.77     6276.83    188.46 o 
   6   0   6    11583.88    11558.79    272.54 o 
   7   0   6    13895.46    14048.95    329.68 o 
   8   0   6    12410.39    12151.75    292.75 o 
   9   0   6       16.60        5.80     26.31 o 
  10   0   6     1451.87     1373.83     67.87 o 
  11   0   6       27.88      -65.24     44.11 o 
  12   0   6        2.80      -50.78     45.15 o 
  13   0   6    12066.36    13549.01    510.11 o 
  15   0   6      534.57      709.89    129.36 o 
  16   0   6      149.73      103.21     99.02 o 
  17   0   6       12.91     -120.29     80.19 o 
 -18   1   6       32.49       68.68     72.78 o 
 -17   1   6      206.01      401.76    130.58 o 
 -16   1   6      104.88      391.92     81.47 o 
 -15   1   6     1167.54     1593.73    104.05 o 
 -14   1   6      607.80      627.18     77.40 o 
 -13   1   6     1648.05     1727.17     97.24 o 
 -12   1   6     4371.30     4471.00    124.26 o 
 -11   1   6       33.25       14.96     29.76 o 
 -10   1   6        3.64        6.74     20.21 o 
  -9   1   6       43.96       48.88     20.94 o 
  -8   1   6     2193.46     2274.52     70.30 o 
  -7   1   6     1149.65     1075.87     47.11 o 
  -6   1   6     2153.57     2141.08     46.47 o 
  -5   1   6    10877.30    10915.92    161.90 o 
  -4   1   6    16918.04    16828.62    239.99 o 
  -3   1   6      280.76      270.16     16.75 o 
  -2   1   6     8999.40     9332.44    153.59 o 
  -1   1   6    19823.18    20648.31    324.23 o 
   0   1   6    23542.09    24010.64    516.13 o 
   1   1   6     2744.00     2752.16    125.52 o 
   2   1   6     2659.50     2737.16     61.71 o 
   3   1   6    10737.90    10633.71    266.59 o 
   4   1   6    15400.49    15353.89    348.01 o 
   5   1   6     3244.53     3074.87     95.94 o 
   6   1   6      263.26      209.34     20.78 o 
   7   1   6      265.97      388.53     26.93 o 
   8   1   6       53.78       84.78     20.51 o 
   9   1   6        1.43      -21.41     21.49 o 
  10   1   6      887.14      872.27     40.21 o 
  11   1   6     3769.31     3703.61     94.42 o 
  12   1   6      410.24      347.06     40.18 o 
  13   1   6       66.24      205.68    111.57 o 
  14   1   6      108.78      184.45     69.59 o 
  15   1   6        1.43       60.32     79.50 o 
  16   1   6       45.85        0.00     86.47 o 
  17   1   6      238.57      237.99     72.27 o 
 -18   2   6       53.55       85.93     70.63 o 
 -17   2   6      242.39      201.68     73.29 o 
 -16   2   6      399.87      490.68     83.08 o 
 -15   2   6     2124.01     2096.65    117.85 o 
 -14   2   6      129.14      394.67     69.40 o 
 -13   2   6      222.09      299.67     49.43 o 
 -12   2   6     1804.79     1872.67     78.17 o 
 -11   2   6       55.29      131.47     35.83 o 
 -10   2   6       32.38       40.93     28.37 o 
  -9   2   6     1532.87     1556.64     59.44 o 
  -8   2   6    14463.15    14223.52    278.95 o 
  -7   2   6    12281.10    12699.84    191.36 o 
  -6   2   6     5578.07     5659.71    101.91 o 
  -5   2   6     4030.33     4233.39     73.42 o 
  -4   2   6     2019.25     2104.44     43.12 o 
  -3   2   6     2150.05     2013.51     45.68 o 
  -2   2   6    13265.53    13416.94    215.06 o 
  -1   2   6    33282.11    34713.08    502.90 o 
   0   2   6    13745.30    14579.17    208.23 o 
   1   2   6    13148.62    13162.34    189.33 o 
   2   2   6      354.33      303.80     15.41 o 
   3   2   6     2763.06     2770.28     78.15 o 
   4   2   6      978.66      930.74     26.57 o 
   5   2   6     4563.94     4374.77     97.54 o 
   6   2   6    19965.97    19501.57    313.31 o 
   7   2   6    19796.57    20291.69    327.54 o 
   8   2   6     1725.02     1588.93     47.54 o 
   9   2   6       52.74       29.32     21.46 o 
  10   2   6      383.97      469.04     37.25 o 
  11   2   6      688.53      703.63     56.12 o 
  12   2   6     1152.46     1135.83     73.52 o 
  13   2   6     4378.00     4512.70    392.08 o 
  14   2   6     2225.08     2541.49    513.59 o 
  15   2   6      250.24      311.01     77.72 o 
  16   2   6      581.51      719.31    139.12 o 
  17   2   6       31.03       69.39     92.75 o 
 -17   3   6       34.38       -7.19     62.99 o 
 -16   3   6       57.04        8.65     55.22 o 
 -15   3   6     1528.43     1550.02     99.71 o 
 -14   3   6     2307.64     2175.24    114.37 o 
 -13   3   6     1302.74     1376.21     72.60 o 
 -12   3   6     3983.51     4009.97    149.55 o 
 -11   3   6     3520.43     3354.52    103.04 o 
 -10   3   6     2777.95     2643.03     86.37 o 
  -9   3   6      274.77      289.53     36.56 o 
  -8   3   6      963.49     1012.61     49.85 o 
  -7   3   6      384.60      334.16     21.79 o 
  -6   3   6     1404.31     1222.61     34.99 o 
  -5   3   6     8964.15     8533.72    134.07 o 
  -4   3   6    23012.15    22833.65    350.75 o 
  -3   3   6     8859.12     8585.06    189.20 o 
  -2   3   6      287.52      267.07     20.50 o 
  -1   3   6     3964.69     3821.17     75.93 o 
   0   3   6    10120.87    10287.95    153.69 o 
   1   3   6     3838.47     3814.60     66.69 o 
   2   3   6    11413.38    11533.78    190.73 o 
   3   3   6    35104.10    36264.58    627.62 o 
   4   3   6     5500.05     5436.73    100.86 o 
   5   3   6       89.73      109.11     18.47 o 
   6   3   6       23.42       40.84     16.38 o 
   7   3   6      900.10      914.16     35.43 o 
   8   3   6       11.32       50.23     20.33 o 
   9   3   6     1100.41     1030.49     53.15 o 
  10   3   6    13401.53    13321.05    352.50 o 
  11   3   6     9866.41    10499.39    289.49 o 
  12   3   6       58.33      142.98     55.26 o 
  13   3   6      177.43      152.02     77.75 o 
  14   3   6       69.54      -33.12     69.73 o 
  15   3   6       14.86      -61.58     69.75 o 
  16   3   6      181.78      320.01     92.43 o 
  17   3   6     1065.59     1184.09    152.02 o 
 -17   4   6       71.55      -76.01     77.75 o 
 -16   4   6        2.15     -108.79     72.52 o 
 -15   4   6       11.45       47.63     80.02 o 
 -14   4   6        2.32      -11.00     44.11 o 
 -13   4   6     2868.01     2783.45    145.88 o 
 -12   4   6      958.73     1226.41     70.21 o 
 -11   4   6     2708.25     2726.69    120.99 o 
 -10   4   6     1339.64     1353.24     83.15 o 
  -9   4   6      817.54      754.78     52.57 o 
  -8   4   6      661.47      554.72     43.06 o 
  -7   4   6     1016.81     1048.58     51.99 o 
  -6   4   6      980.33      872.05     55.70 o 
  -5   4   6    10221.81    10309.57    160.73 o 
  -4   4   6     1262.37     1300.81     37.59 o 
  -3   4   6     1949.29     2007.45     68.49 o 
  -2   4   6      820.28      826.35     28.71 o 
  -1   4   6       53.68       71.54     14.30 o 
   0   4   6      601.27      635.19     26.94 o 
   1   4   6     9405.01     9523.48    164.25 o 
   2   4   6       68.22       31.99     16.78 o 
   3   4   6      971.85     1042.32     37.99 o 
   4   4   6      611.42      549.38     38.70 o 
   5   4   6     3051.67     2839.02     66.11 o 
   6   4   6        9.54       25.67     17.42 o 
   7   4   6      347.83      325.79     27.53 o 
   8   4   6      296.76      270.45     46.98 o 
   9   4   6     1177.43     1108.66     56.19 o 
  10   4   6        0.43      -27.90     33.35 o 
  11   4   6       11.49      -27.48     36.29 o 
  12   4   6      667.04      719.10     79.50 o 
  13   4   6      464.19      442.44    115.76 o 
  14   4   6      373.25      283.47     96.93 o 
  15   4   6      381.23      481.86    116.46 o 
  16   4   6      765.44     1484.79    652.89 o 
 -16   5   6       63.63       15.36     60.91 o 
 -15   5   6      447.98      563.02     83.48 o 
 -14   5   6       39.91      -26.21     41.00 o 
 -13   5   6      793.31      799.52     86.30 o 
 -12   5   6     1353.87     1401.33     74.12 o 
 -11   5   6     3440.97     3598.14    192.42 o 
 -10   5   6     8694.24     8721.83    316.03 o 
  -9   5   6     6502.61     6128.52    174.16 o 
  -8   5   6       12.51       37.38     32.84 o 
  -7   5   6     1935.66     1963.35     73.08 o 
  -6   5   6      670.62      615.96     43.94 o 
  -5   5   6     5656.05     5538.80    147.05 o 
  -4   5   6     8559.34     8117.88    196.93 o 
  -3   5   6     2153.81     2130.09     58.40 o 
  -2   5   6     9617.92     9805.88    154.55 o 
  -1   5   6      775.19      788.59     36.49 o 
   0   5   6      893.74      871.14     38.26 o 
   1   5   6     1721.55     1652.47     50.60 o 
   2   5   6    24960.40    26415.99    423.15 o 
   3   5   6    18885.60    19657.88    322.42 o 
   4   5   6     6821.32     6920.74    151.19 o 
   5   5   6     7140.71     7331.52    177.35 o 
   6   5   6     5244.43     4878.73    132.88 o 
   7   5   6        5.43       50.73     30.12 o 
   8   5   6     2049.57     2107.61     77.13 o 
   9   5   6     6072.54     5908.86    148.90 o 
  10   5   6    10200.35     9935.48    243.86 o 
  11   5   6     2149.30     2135.46    162.66 o 
  12   5   6      766.69      864.40     85.73 o 
  13   5   6      333.42      348.69     68.41 o 
  14   5   6      346.42      451.53    109.48 o 
  15   5   6     1655.44     1620.97    162.13 o 
  16   5   6     1086.36     1067.98    160.39 o 
 -16   6   6        1.28      -30.38     47.29 o 
 -15   6   6      466.24      433.09     66.25 o 
 -14   6   6      663.98      591.96     68.11 o 
 -13   6   6       28.87      -57.53     39.00 o 
 -12   6   6      280.04      193.87     48.90 o 
 -11   6   6      285.65      227.91     51.26 o 
 -10   6   6      299.96      358.69     70.37 o 
  -9   6   6      724.52     1111.77     75.89 o 
  -8   6   6      865.80      993.30     63.57 o 
  -7   6   6     1098.03      960.16     58.91 o 
  -6   6   6      248.80      292.30     40.05 o 
  -5   6   6        7.43       -5.63     35.19 o 
  -4   6   6      455.50      425.57     32.43 o 
  -3   6   6     1047.73      985.48     55.71 o 
  -2   6   6     1090.03     1302.42     51.89 o 
  -1   6   6     4050.45     3798.05     97.78 o 
   0   6   6      457.10      557.46     36.43 o 
   1   6   6        0.76      -17.67     20.12 o 
   2   6   6      361.47      380.40     32.30 o 
   3   6   6     2839.56     2726.01     71.36 o 
   4   6   6     1700.13     1656.93     54.69 o 
   5   6   6     1021.85     1019.23     55.27 o 
   6   6   6     4888.91     4866.64    128.77 o 
   7   6   6     1707.73     1916.08     80.63 o 
   8   6   6       29.11       53.90     39.02 o 
   9   6   6      221.51      217.17     43.75 o 
  10   6   6      132.80       78.40     39.20 o 
  11   6   6       66.19       32.47     48.20 o 
  12   6   6        8.03      -72.57     48.38 o 
  13   6   6      240.24      262.49     71.47 o 
  14   6   6      502.99      747.90    141.56 o 
  15   6   6       86.35      156.90    105.65 o 
 -15   7   6      401.53      457.20     67.81 o 
 -14   7   6      160.24      171.03     60.39 o 
 -13   7   6      723.70      880.81     77.89 o 
 -12   7   6      106.04       61.41     45.90 o 
 -11   7   6       53.81       55.86     43.66 o 
 -10   7   6     2803.19     2788.12    135.73 o 
  -9   7   6     1909.87     1894.96    121.12 o 
  -8   7   6      485.29      520.41     76.71 o 
  -7   7   6     2485.17     2383.48     91.26 o 
  -6   7   6     1439.84     1336.87     70.59 o 
  -5   7   6     2259.10     2342.57    106.54 o 
  -4   7   6      205.42      195.60     47.71 o 
  -3   7   6     3684.94     3658.59    128.37 o 
  -2   7   6    10848.35    10974.21    235.97 o 
  -1   7   6      387.00      434.09     38.51 o 
   0   7   6     6080.63     6150.93    128.04 o 
   1   7   6     1526.02     1566.76     56.56 o 
   2   7   6       53.79       -7.90     25.41 o 
   3   7   6      613.59      643.96     42.28 o 
   4   7   6     4158.24     4481.32    223.32 o 
   5   7   6     8343.24     8560.33    198.34 o 
   6   7   6      530.44      683.52     60.05 o 
   7   7   6     4562.18     5010.35    152.87 o 
   8   7   6     6010.03     6726.54    172.51 o 
   9   7   6     1280.50     1316.46     73.33 o 
  10   7   6       20.97       -7.23     51.13 o 
  11   7   6      562.78      582.66     80.00 o 
  12   7   6      776.47     1088.81    103.17 o 
  13   7   6     1428.78     1414.04    111.83 o 
  14   7   6       22.54       10.46    101.11 o 
 -14   8   6      131.62       93.55     57.88 o 
 -13   8   6      813.92     1004.91    123.04 o 
 -12   8   6      452.56      514.96     80.94 o 
 -11   8   6        1.68       10.57     47.41 o 
 -10   8   6      442.04      622.38     67.13 o 
  -9   8   6      914.71     1062.85    135.63 o 
  -8   8   6     2198.08     1949.25     89.02 o 
  -7   8   6     1974.88     2014.93     88.90 o 
  -6   8   6     2387.15     2175.35    111.93 o 
  -5   8   6     1263.67     1372.10     90.11 o 
  -4   8   6      140.89      112.88     50.84 o 
  -3   8   6      292.64      314.10     68.86 o 
  -2   8   6      713.58      858.89     74.74 o 
  -1   8   6     1771.16     1792.72    133.02 o 
   0   8   6     4584.97     4474.05    107.57 o 
   1   8   6     5706.81     5646.46    125.22 o 
   2   8   6     2303.03     2216.58     72.52 o 
   3   8   6       51.31       -0.09     39.82 o 
   4   8   6     3417.09     3348.45    111.16 o 
   5   8   6     2782.55     2963.10    106.52 o 
   6   8   6       17.94      124.25     46.88 o 
   7   8   6      521.68      598.25     64.42 o 
   8   8   6     3404.36     3364.09    116.59 o 
   9   8   6     1719.65     1861.12     91.57 o 
  10   8   6       21.98       20.16     63.20 o 
  11   8   6      925.96      922.93     99.87 o 
  12   8   6     1397.36     1403.95    111.20 o 
  13   8   6      335.98      446.30     91.33 o 
 -12   9   6      367.60      463.45     72.39 o 
 -11   9   6       19.54        2.24     50.50 o 
 -10   9   6      901.17     1014.27     83.76 o 
  -9   9   6     1151.74     1057.03     79.92 o 
  -8   9   6        0.03      -71.76     47.84 o 
  -7   9   6      101.99       41.22     54.41 o 
  -6   9   6      216.79      213.96     69.97 o 
  -5   9   6       31.06      113.42     56.70 o 
  -4   9   6      974.77      978.30     84.23 o 
  -3   9   6       56.40      132.47     56.69 o 
  -2   9   6     2770.10     2658.49    125.87 o 
  -1   9   6      293.96      190.72     63.85 o 
   0   9   6     1692.78     1500.44     97.63 o 
   1   9   6      289.23      335.84     64.69 o 
   2   9   6       80.20      184.79     48.85 o 
   3   9   6      273.18      480.34     59.32 o 
   4   9   6       29.10      -12.71     43.82 o 
   5   9   6      167.76      147.89     50.18 o 
   6   9   6      251.22      159.80     52.01 o 
   7   9   6       18.62      -48.91     40.80 o 
   8   9   6      111.63      148.81     53.98 o 
   9   9   6      238.63      372.21     63.42 o 
  10   9   6      155.57      232.38     80.85 o 
  11   9   6      474.51      540.48     91.93 o 
 -11  10   6      367.32      378.51     72.66 o 
 -10  10   6      810.93      701.67     98.10 o 
  -9  10   6       11.42      -84.03     56.02 o 
  -8  10   6       86.79       91.89     60.22 o 
  -7  10   6      702.06      689.74     89.55 o 
  -6  10   6     3392.66     3160.58    146.65 o 
  -5  10   6     2300.35     2477.31    129.44 o 
  -4  10   6       42.96      109.18     60.90 o 
  -3  10   6     3994.91     3946.32    477.16 o 
  -2  10   6     3000.35     2640.92    131.41 o 
  -1  10   6       35.14      -84.69     57.53 o 
   0  10   6     1140.39     1043.71     89.62 o 
   1  10   6     4412.01     4543.89    174.75 o 
   2  10   6     2777.89     2674.73    106.43 o 
   3  10   6      221.77      211.31     53.24 o 
   4  10   6     1070.80     1265.56     78.18 o 
   5  10   6     1844.67     1902.31     94.83 o 
   6  10   6      148.80       58.71     52.81 o 
   7  10   6      214.55      114.70     56.69 o 
   8  10   6     2305.90     2306.43    108.68 o 
   9  10   6      685.14      792.82    101.14 o 
  10  10   6       41.67       45.85     74.39 o 
  -8  11   6      196.57      313.80     76.66 o 
  -7  11   6      326.61      523.88     87.15 o 
  -6  11   6      447.78      315.80     77.66 o 
  -5  11   6       26.81      -31.25     56.79 o 
  -4  11   6       36.99       21.43     57.61 o 
  -3  11   6      107.82      123.98     62.25 o 
  -2  11   6     1042.01     1014.59    100.20 o 
  -1  11   6       43.09      -20.76     60.36 o 
   0  11   6      427.61      519.48     85.60 o 
   1  11   6     1141.98     1365.41    107.13 o 
   2  11   6      156.17       97.49     67.55 o 
   3  11   6       29.74       58.56     69.19 o 
   4  11   6       18.53      -24.71     50.53 o 
   5  11   6      693.93      680.16     75.82 o 
   6  11   6       31.40      -37.56     50.11 o 
   7  11   6      134.24      124.32     63.91 o 
  -4  12   6      158.24      113.53     71.47 o 
  -3  12   6       71.05       50.47     63.79 o 
  -2  12   6      327.99      338.78     81.47 o 
  -1  12   6      240.81      345.09     85.60 o 
   0  12   6      817.86      985.73    109.69 o 
   1  12   6      282.62      287.60     80.78 o 
   2  12   6        2.48      -81.69     54.46 o 
   3  12   6      153.20        5.43     70.78 o 
 -18   1   7      101.53       93.05     75.24 o 
 -17   1   7      168.38      392.37     79.36 o 
 -16   1   7     4130.60     4460.84    176.11 o 
 -15   1   7     3287.65     3629.63    153.75 o 
 -14   1   7      218.72      193.43     63.22 o 
 -13   1   7     1166.04     1237.25     89.46 o 
 -12   1   7     2865.32     3041.31    123.37 o 
 -11   1   7       31.86       20.25     29.63 o 
 -10   1   7     3182.25     3081.19     89.20 o 
  -9   1   7     5795.07     5545.10     88.67 o 
  -8   1   7    19831.33    19462.46    257.48 o 
  -7   1   7     5531.82     5473.78    102.34 o 
  -6   1   7      207.27      210.03     22.43 o 
  -5   1   7     6535.28     6244.84     99.87 o 
  -4   1   7      253.54      343.85     39.25 o 
  -3   1   7    12007.91    11937.39    195.80 o 
  -2   1   7    12958.79    13024.08    210.69 o 
  -1   1   7     8097.11     8057.37    134.89 o 
   0   1   7     8995.41     8765.69    144.14 o 
   1   1   7      763.06      780.98     47.16 o 
   2   1   7     1152.63      958.05     68.52 o 
   3   1   7      248.32      197.96     17.16 o 
   4   1   7     4638.91     4626.67    100.32 o 
   5   1   7    20284.60    19419.35    582.90 o 
   6   1   7    22608.18    21195.43    405.98 o 
   7   1   7     8382.38     8179.37    145.32 o 
   8   1   7      363.57      352.47     30.90 o 
   9   1   7     3100.39     3034.27     72.04 o 
  10   1   7     1480.27     1506.85     78.34 o 
  11   1   7        6.70       -8.06     24.54 o 
  12   1   7     2466.75     2523.47    122.16 o 
  13   1   7     7634.29     8528.75    335.42 o 
  14   1   7     1537.88     1805.62    129.53 o 
  15   1   7        3.56      -55.79     75.66 o 
  16   1   7      121.46       71.48     89.26 o 
  17   1   7      341.49      338.62     80.35 o 
 -18   2   7      149.98      118.09     77.24 o 
 -17   2   7       72.52       65.72     66.32 o 
 -16   2   7       16.68       53.20     65.87 o 
 -15   2   7      284.94      348.11     78.97 o 
 -14   2   7      148.86       89.36     60.77 o 
 -13   2   7     2900.37     2837.15    123.99 o 
 -12   2   7      805.34      764.31     58.93 o 
 -11   2   7     2739.99     2803.65     90.84 o 
 -10   2   7      513.57      587.27     45.60 o 
  -9   2   7       76.86       76.10     28.14 o 
  -8   2   7       80.97      119.44     26.98 o 
  -7   2   7     1516.92     1337.70     49.53 o 
  -6   2   7     1196.94      940.42     27.16 o 
  -5   2   7    13682.85    13029.99    193.07 o 
  -4   2   7     9403.68     9986.66    169.44 o 
  -3   2   7      127.44      226.41     22.04 o 
  -2   2   7     3152.94     2964.56     58.87 o 
  -1   2   7      874.99      938.18     28.90 o 
   0   2   7      607.28      555.41     19.31 o 
   1   2   7     8043.62     8355.02    125.70 o 
   2   2   7    32297.15    31968.03    444.03 o 
   3   2   7    17714.71    17414.04    313.98 o 
   4   2   7      778.16      797.16     41.57 o 
   5   2   7     5955.16     5748.80     95.25 o 
   6   2   7      622.45      603.13     47.85 o 
   7   2   7     2504.69     2663.85     57.49 o 
   8   2   7        8.89       12.97     18.07 o 
   9   2   7     4374.19     3944.76     80.45 o 
  10   2   7    15612.80    15596.21    241.63 o 
  11   2   7       37.77      111.22     99.11 o 
  12   2   7     3054.50     3001.54    252.96 o 
  13   2   7      702.72      895.94     89.79 o 
  14   2   7        3.35        3.76    116.28 o 
  15   2   7       70.94       23.94     86.30 o 
  16   2   7      594.23      462.34    126.22 o 
  17   2   7     1498.11     1533.11    166.66 o 
 -17   3   7        4.65      -82.97     56.37 o 
 -16   3   7      385.14      242.70     70.73 o 
 -15   3   7     1167.05      991.76     84.90 o 
 -14   3   7        7.96       38.69     53.85 o 
 -13   3   7      975.11     1037.39     68.81 o 
 -12   3   7     1279.35     1247.82     68.94 o 
 -11   3   7      611.93      690.93     55.31 o 
 -10   3   7      314.59      258.26     39.45 o 
  -9   3   7      750.97      652.63     44.18 o 
  -8   3   7     9857.05     9421.60    151.29 o 
  -7   3   7     6193.10     6089.64    104.23 o 
  -6   3   7     1099.12     1204.46     46.74 o 
  -5   3   7      674.86      756.48     29.69 o 
  -4   3   7      718.06      804.73     56.47 o 
  -3   3   7     6419.86     5884.08    109.98 o 
  -2   3   7     7519.46     7760.37    121.02 o 
  -1   3   7     2090.24     1996.09     41.80 o 
   0   3   7     3024.71     2722.13     60.50 o 
   1   3   7      292.69      312.73     20.74 o 
   2   3   7      872.01      874.55     28.49 o 
   3   3   7      896.87      941.16     67.65 o 
   4   3   7     4306.50     4152.60     74.60 o 
   5   3   7     9334.62     9250.58    176.85 o 
   6   3   7       68.76       69.42     17.26 o 
   7   3   7      108.06      157.95     21.71 o 
   8   3   7     4982.98     4785.54     99.30 o 
   9   3   7     1985.66     1920.45     59.10 o 
  10   3   7      770.24      907.16     57.59 o 
  11   3   7     7116.57     7274.00    218.29 o 
  12   3   7     5819.49     6191.61    574.61 o 
  13   3   7      507.60      531.43    150.45 o 
  14   3   7      232.63      154.50     70.11 o 
  15   3   7        4.63        0.54     65.99 o 
  16   3   7     1599.47     2185.42    245.46 o 
 -17   4   7       56.07      -89.61     84.73 o 
 -16   4   7       63.33      -75.81     50.54 o 
 -15   4   7     1166.45      945.42     83.21 o 
 -14   4   7      202.87      132.36     49.07 o 
 -13   4   7     4014.61     3733.26    175.39 o 
 -12   4   7     7422.54     7023.28    482.16 o 
 -11   4   7     2936.70     2816.75     96.41 o 
 -10   4   7      699.52      671.52     52.88 o 
  -9   4   7     1566.27     1362.95     77.16 o 
  -8   4   7      300.79      304.39     36.80 o 
  -7   4   7      713.57      588.22     50.58 o 
  -6   4   7     5746.18     5429.13     96.59 o 
  -5   4   7    41668.72    41223.16    577.41 o 
  -4   4   7    22568.84    22821.21    368.76 o 
  -3   4   7     2629.29     2477.89     59.87 o 
  -2   4   7      384.86      459.09     23.58 o 
  -1   4   7        6.02       10.71     12.92 o 
   0   4   7     2715.30     2921.04     58.52 o 
   1   4   7     4858.59     5236.14     90.70 o 
   2   4   7    19320.51    20163.00    325.42 o 
   3   4   7    19678.09    20980.00    338.33 o 
   4   4   7     1195.84     1186.99     41.45 o 
   5   4   7      192.39      186.71     22.00 o 
   6   4   7      291.24      444.79     29.35 o 
   7   4   7     6661.09     6505.76    221.81 o 
   8   4   7     1946.24     1790.92     69.23 o 
   9   4   7     2536.53     2296.62    102.99 o 
  10   4   7     2905.03     2938.58    238.67 o 
  11   4   7      107.77      139.56     52.23 o 
  12   4   7      294.36      278.74     78.97 o 
  13   4   7       13.86      -60.32     67.29 o 
  14   4   7      112.60       77.06     89.61 o 
  15   4   7     2899.59     3956.30   1230.46 o 
  16   4   7     1279.79     1799.64    623.60 o 
 -16   5   7      298.51       98.44     60.29 o 
 -15   5   7      174.28      117.58     59.04 o 
 -14   5   7      470.33      365.28     58.52 o 
 -13   5   7     1278.32     1063.92     69.52 o 
 -12   5   7       30.53      107.01     43.58 o 
 -11   5   7     3804.78     3758.57    196.23 o 
 -10   5   7      346.89      491.85     54.82 o 
  -9   5   7     4374.87     4257.54    121.35 o 
  -8   5   7     1439.17     1366.69     64.57 o 
  -7   5   7       74.80       81.95     31.70 o 
  -6   5   7     3908.28     3589.98     90.37 o 
  -5   5   7     1071.89      975.00     38.93 o 
  -4   5   7     1871.55     1651.86     53.45 o 
  -3   5   7     4018.17     3552.31    102.11 o 
  -2   5   7     4051.51     3899.39     83.28 o 
  -1   5   7     6783.65     6600.48    111.82 o 
   0   5   7     2573.86     2682.91     59.59 o 
   1   5   7     2322.49     2321.13     60.79 o 
   2   5   7     4011.31     4330.22    109.23 o 
   3   5   7      171.86      261.51     28.74 o 
   4   5   7     2758.50     2845.30     69.78 o 
   5   5   7      451.69      520.12     32.74 o 
   6   5   7     1700.12     1594.58     61.87 o 
   7   5   7     1850.05     1857.00     70.72 o 
   8   5   7     1419.05     1350.68     66.03 o 
   9   5   7      166.82      166.57     40.08 o 
  10   5   7      158.48       74.14     86.30 o 
  11   5   7       69.75       23.72     50.38 o 
  12   5   7       11.23       -2.72     49.19 o 
  13   5   7      193.06      143.65     91.70 o 
  14   5   7      382.78      324.96    106.34 o 
  15   5   7       94.81      166.66    102.51 o 
 -16   6   7        2.04       26.27     64.07 o 
 -15   6   7        2.90      -32.86     45.16 o 
 -14   6   7      374.81      280.02     57.26 o 
 -13   6   7      124.65       87.46     50.23 o 
 -12   6   7      124.44       52.22     42.71 o 
 -11   6   7      809.96      846.71     67.37 o 
 -10   6   7     4549.14     4398.03    130.62 o 
  -9   6   7     2920.16     3015.98    104.19 o 
  -8   6   7     3759.56     3593.98    139.02 o 
  -7   6   7      893.66      802.62     57.13 o 
  -6   6   7     9560.20     9304.29    206.74 o 
  -5   6   7     3447.52     3424.38    101.72 o 
  -4   6   7     1080.77      967.49     41.58 o 
  -3   6   7     4748.04     4305.35     95.64 o 
  -2   6   7     9846.74     9855.52    168.45 o 
  -1   6   7       30.17       31.28     21.30 o 
   0   6   7    10738.32    11078.57    197.90 o 
   1   6   7     4243.01     4109.37     92.04 o 
   2   6   7     2092.26     2016.34     60.15 o 
   3   6   7     2042.38     2098.88     75.14 o 
   4   6   7      796.05      757.13     59.68 o 
   5   6   7     1743.20     1569.75     72.99 o 
   6   6   7      190.31      318.64     43.01 o 
   7   6   7     4470.68     4703.78    129.08 o 
   8   6   7     4692.69     4608.10    128.78 o 
   9   6   7      979.66      952.19     63.72 o 
  10   6   7     1063.82      885.60     78.62 o 
  11   6   7      854.52      976.35     88.60 o 
  12   6   7      298.42      348.16     68.05 o 
  13   6   7        0.42        9.41     82.64 o 
  14   6   7      831.70     1057.87    154.46 o 
  15   6   7     2059.34     2075.64    180.96 o 
 -15   7   7      729.83      647.76     74.91 o 
 -14   7   7      344.43      303.76     73.24 o 
 -13   7   7       65.95       53.59     49.66 o 
 -12   7   7       45.40      -23.41     42.09 o 
 -11   7   7       30.54       13.02     42.81 o 
 -10   7   7       65.29       87.20     42.33 o 
  -9   7   7      989.59     1064.14     71.81 o 
  -8   7   7     3890.89     3770.42    119.97 o 
  -7   7   7     1354.14     1447.72     74.03 o 
  -6   7   7       17.64      -49.89     42.16 o 
  -5   7   7     1076.00     1125.60     95.36 o 
  -4   7   7        0.71       -7.62     38.56 o 
  -3   7   7      283.38      219.10     32.10 o 
  -2   7   7     2295.90     2295.12     83.94 o 
  -1   7   7     3855.72     3984.61     96.41 o 
   0   7   7      432.30      578.81     41.78 o 
   1   7   7       21.75      -35.34     23.56 o 
   2   7   7      150.91      121.47     35.68 o 
   3   7   7      217.80      140.65     30.89 o 
   4   7   7     1386.20     1428.19    116.21 o 
   5   7   7     3449.04     3686.66    113.36 o 
   6   7   7     2029.15     2155.47     87.88 o 
   7   7   7       64.65      224.21     48.20 o 
   8   7   7      555.03      582.32     57.72 o 
   9   7   7      117.97       62.05     54.11 o 
  10   7   7       12.19      -72.38     48.26 o 
  11   7   7       43.62       74.78     63.08 o 
  12   7   7      614.04      750.60     88.43 o 
  13   7   7      256.70      252.44     99.02 o 
  14   7   7      115.45      169.45    105.30 o 
 -14   8   7      475.84      479.47     73.05 o 
 -13   8   7      456.38      387.84     65.43 o 
 -12   8   7      183.95      175.08     56.72 o 
 -11   8   7      115.68      123.13     51.12 o 
 -10   8   7     3023.66     2960.41    114.37 o 
  -9   8   7      169.66      249.42     55.12 o 
  -8   8   7       10.45       -2.05     42.98 o 
  -7   8   7     1695.95     1701.68    103.04 o 
  -6   8   7        2.23      -68.88     45.92 o 
  -5   8   7       16.01       -7.45     45.60 o 
  -4   8   7       42.56       50.70     47.11 o 
  -3   8   7     6479.50     6119.42    356.34 o 
  -2   8   7     5835.44     5781.77    128.60 o 
  -1   8   7     1392.96     1249.04     67.82 o 
   0   8   7     2894.45     3044.57     86.78 o 
   1   8   7      846.37      861.09     51.79 o 
   2   8   7      456.02      508.74     44.44 o 
   3   8   7     1114.15     1191.17     70.60 o 
   4   8   7      986.61     1002.05     67.92 o 
   5   8   7     2407.92     2349.35     94.74 o 
   6   8   7        0.62      -52.99     41.91 o 
   7   8   7     2143.99     2222.70     94.83 o 
   8   8   7      226.73      418.20     63.41 o 
   9   8   7       28.96       38.10     58.03 o 
  10   8   7      165.01      305.42     79.24 o 
  11   8   7      337.82      380.88     83.65 o 
  12   8   7       22.81      -19.28     78.28 o 
  13   8   7        2.44      -11.16     85.08 o 
 -12   9   7      221.09      256.52     73.74 o 
 -11   9   7     1639.10     1503.66     98.00 o 
 -10   9   7      587.08      669.21     72.79 o 
  -9   9   7        2.63      -62.73     82.81 o 
  -8   9   7      188.62      146.10     62.22 o 
  -7   9   7     1497.32     1327.89     99.89 o 
  -6   9   7     3064.87     2797.56    134.99 o 
  -5   9   7       12.01      -38.28     55.26 o 
  -4   9   7     1369.24     1348.59     92.78 o 
  -3   9   7     4395.63     4388.95    203.28 o 
  -2   9   7      630.23      605.77     76.70 o 
  -1   9   7        4.16      -62.82     41.88 o 
   0   9   7      839.05      853.26     65.83 o 
   1   9   7     3343.54     3315.96    112.30 o 
   2   9   7       13.57       45.55     42.04 o 
   3   9   7     2478.30     2526.15    100.91 o 
   4   9   7     1559.46     1442.99     79.98 o 
   5   9   7     1727.72     1737.11     85.13 o 
   6   9   7       47.18      -28.39     44.26 o 
   7   9   7      703.69      741.49     70.48 o 
   8   9   7     1103.17     1079.06     76.93 o 
   9   9   7        1.85       67.01     70.86 o 
  10   9   7     1042.03     1203.17    115.21 o 
  11   9   7      790.51     1063.92    111.11 o 
 -10  10   7      147.75       94.68     68.38 o 
  -9  10   7      255.34      128.17     70.96 o 
  -8  10   7        8.57       39.48     57.88 o 
  -7  10   7      146.91      151.92     66.71 o 
  -6  10   7        0.17       73.13     60.60 o 
  -5  10   7      255.12      381.07     72.24 o 
  -4  10   7      245.39      305.88     69.86 o 
  -3  10   7      102.13      321.66     69.16 o 
  -2  10   7      366.43      237.05     71.40 o 
  -1  10   7       11.84      -72.25     48.17 o 
   0  10   7      188.97      294.53     69.08 o 
   1  10   7      190.90      324.90     57.10 o 
   2  10   7       40.00      125.88     50.79 o 
   3  10   7      291.86      328.40     57.42 o 
   4  10   7        6.60        6.87     55.50 o 
   5  10   7      323.12      223.63     58.26 o 
   6  10   7       19.35      -67.70     45.13 o 
   7  10   7       23.37      -61.83     48.50 o 
   8  10   7        2.20       26.62     68.51 o 
   9  10   7       68.44       98.62     78.42 o 
  -8  11   7      857.32     1100.45    109.14 o 
  -7  11   7      848.91     1003.96    133.54 o 
  -6  11   7      109.63      112.86     65.00 o 
  -5  11   7       60.47      -34.74     56.49 o 
  -4  11   7      322.53      198.60     73.05 o 
  -3  11   7      306.24      291.73     70.99 o 
  -2  11   7       42.02       11.35     58.77 o 
  -1  11   7      224.37      271.06     81.41 o 
   0  11   7     2147.75     2260.19    129.48 o 
   1  11   7      716.57      836.86     94.52 o 
   2  11   7      123.43      118.94    111.57 o 
   3  11   7      841.69      935.84     81.78 o 
   4  11   7     1518.35     1373.03     85.96 o 
   5  11   7      432.46      454.26     70.33 o 
   6  11   7       62.95        7.68     53.21 o 
   7  11   7      440.43      633.67     99.55 o 
  -4  12   7      206.50      148.26     77.04 o 
  -3  12   7      864.17      854.91    102.41 o 
  -2  12   7      214.44      295.07     81.16 o 
  -1  12   7      366.79      313.03    185.67 o 
   0  12   7      520.93      607.01     92.95 o 
   1  12   7       13.37      -90.24     63.96 o 
   2  12   7       55.97      -86.26     67.35 o 
   3  12   7       76.19      -53.98     68.61 o 
 -18   0   8      178.18      296.72    112.27 o 
 -17   0   8     2262.79     2629.33    202.93 o 
 -16   0   8     2962.53     3361.89    223.50 o 
 -15   0   8     1511.00     1379.69    139.82 o 
 -14   0   8      492.18      503.83    107.04 o 
 -13   0   8        0.27      -71.48     70.08 o 
 -12   0   8       37.54      -25.10     58.23 o 
 -11   0   8     2439.99     2263.22    143.30 o 
 -10   0   8     5686.14     5808.96    244.94 o 
  -9   0   8    25952.40    25165.19    640.32 o 
  -8   0   8    31611.22    31625.41    911.79 o 
  -7   0   8     1955.75     2186.02     78.77 o 
  -6   0   8     9120.07     8549.52    234.77 o 
  -5   0   8        0.09       11.13     36.78 o 
  -4   0   8     3479.87     3330.81    138.60 o 
  -3   0   8    19320.38    19582.63    441.30 o 
  -2   0   8    18593.37    18611.31    783.81 o 
  -1   0   8   194560.19   195187.08   4200.15 o 
   0   0   8    54309.54    53757.20   1166.84 o 
   1   0   8    19477.83    19673.42    630.75 o 
   2   0   8     6702.67     6409.62    230.47 o 
   3   0   8     3415.77     3340.97    139.12 o 
   4   0   8     5962.18     6171.48    229.77 o 
   5   0   8    15587.16    13630.83    726.80 o 
   6   0   8    15361.25    14998.36    347.15 o 
   7   0   8     6476.89     7341.73    245.81 o 
   8   0   8      316.01      285.33     39.23 o 
   9   0   8     5240.79     5411.21    153.16 o 
  10   0   8     1500.84     1282.08     73.74 o 
  11   0   8       16.31       -1.05     57.88 o 
  12   0   8    14510.30    14892.79    544.28 o 
  13   0   8     5286.13     5608.72    266.73 o 
  15   0   8     1867.23     1927.80    165.97 o 
  16   0   8       64.45       -3.49     88.21 o 
  17   0   8       34.15     -139.64     93.10 o 
 -18   1   8      114.41       29.03     71.62 o 
 -17   1   8        5.57      183.37     77.58 o 
 -16   1   8      189.88      578.44     87.97 o 
 -15   1   8      205.67      276.40     68.54 o 
 -14   1   8      547.39      509.19     80.24 o 
 -13   1   8     3393.85     3431.73    138.81 o 
 -12   1   8     1179.34     1125.59     79.54 o 
 -11   1   8      448.76      462.67     45.10 o 
 -10   1   8      730.83      741.38     46.99 o 
  -9   1   8     1251.91     1186.99     40.49 o 
  -8   1   8      660.49      745.92     63.00 o 
  -7   1   8      116.44       48.97     33.63 o 
  -6   1   8     1656.33     1556.21     41.08 o 
  -5   1   8    11428.62    11481.87    193.78 o 
  -4   1   8       25.02        9.31     12.98 o 
  -3   1   8       13.54       -2.19     24.23 o 
  -2   1   8    24769.05    24897.60    391.56 o 
  -1   1   8     2291.25     2570.45     53.38 o 
   0   1   8     8409.09     8150.65    142.98 o 
   1   1   8     1161.24     1383.71    179.86 o 
   2   1   8    13212.64    12881.92    242.69 o 
   3   1   8     1188.22     1025.19     34.24 o 
   4   1   8      540.49      507.80     41.47 o 
   5   1   8     3122.38     2951.45    103.28 o 
   6   1   8      760.43      772.36     46.74 o 
   7   1   8      621.86      744.12     38.77 o 
   8   1   8     1234.59     1193.87     53.70 o 
   9   1   8     1017.08      938.19     40.66 o 
  10   1   8     2424.21     2393.88    100.66 o 
  11   1   8      480.11      454.41     59.05 o 
  12   1   8     1312.08     1471.85     77.03 o 
  13   1   8       91.23      307.73     71.23 o 
  14   1   8      249.74      376.11     80.36 o 
  15   1   8       14.60       78.10     85.77 o 
  16   1   8     1413.68     1226.28    147.49 o 
  17   1   8       74.17      -48.81     94.14 o 
 -18   2   8       81.50       22.96     66.75 o 
 -17   2   8        7.86      -52.48     57.84 o 
 -16   2   8     2511.33     2614.62    133.74 o 
 -15   2   8     1529.04     1480.53     99.23 o 
 -14   2   8       68.82       42.66     54.12 o 
 -13   2   8       62.93      128.20     55.94 o 
 -12   2   8       71.56       87.52     63.81 o 
 -11   2   8     3175.35     3109.53    117.05 o 
 -10   2   8     2575.90     2519.80     82.33 o 
  -9   2   8     1973.07     1691.40     47.22 o 
  -8   2   8     4669.00     4446.33     83.42 o 
  -7   2   8     2304.83     2164.82     50.42 o 
  -6   2   8     2762.27     3128.88     61.72 o 
  -5   2   8     1047.16     1142.60     63.86 o 
  -4   2   8       43.48       37.88     14.32 o 
  -3   2   8    27312.18    27918.29    562.99 o 
  -2   2   8     7112.17     6851.40    106.24 o 
  -1   2   8     1793.90     1676.60     35.81 o 
   0   2   8     2021.25     1868.50     38.62 o 
   1   2   8      398.57      450.22     55.21 o 
   2   2   8       26.96      -16.72     14.32 o 
   3   2   8     4387.67     4118.92     70.39 o 
   4   2   8    18632.92    18716.63    382.64 o 
   5   2   8    31026.86    30924.24    486.15 o 
   6   2   8     4369.32     4433.03     79.97 o 
   7   2   8       15.98       -1.49     15.02 o 
   8   2   8       10.84       -3.95     17.62 o 
   9   2   8     1399.95     1464.62     58.77 o 
  10   2   8     2497.42     2584.76     76.66 o 
  11   2   8      240.15      451.42    129.18 o 
  12   2   8       13.52       72.07     56.16 o 
  13   2   8     2486.73     2666.38    234.66 o 
  14   2   8       24.67       59.95     73.57 o 
  15   2   8       20.99       17.20     63.75 o 
  16   2   8      418.33      652.36    136.33 o 
 -17   3   8      140.81      137.80     67.51 o 
 -16   3   8       68.05        6.30     57.84 o 
 -15   3   8        5.08      -35.44     58.24 o 
 -14   3   8      891.94      833.16     84.43 o 
 -13   3   8     5518.76     5011.64    258.89 o 
 -12   3   8     2874.56     2889.91     99.09 o 
 -11   3   8     2174.41     1967.94     78.61 o 
 -10   3   8       37.30       -2.61     29.65 o 
  -9   3   8      644.48      599.28     39.69 o 
  -8   3   8       23.96       40.30     28.30 o 
  -7   3   8     2356.30     2247.09     52.84 o 
  -6   3   8    24853.80    24373.19    349.99 o 
  -5   3   8    29368.20    29182.18    464.05 o 
  -4   3   8     1130.18     1255.08     45.92 o 
  -3   3   8     2436.42     2380.66     47.75 o 
  -2   3   8       10.69       39.64     13.41 o 
  -1   3   8     2937.24     2982.10     56.25 o 
   0   3   8      784.88      793.89     26.29 o 
   1   3   8    20306.19    21072.23    300.85 o 
   2   3   8    20973.95    21029.00    300.99 o 
   3   3   8     6849.28     6678.26    108.57 o 
   4   3   8     6615.98     6442.94    106.50 o 
   5   3   8      706.55      689.43     36.76 o 
   6   3   8      636.05      617.42     31.81 o 
   7   3   8      607.41      583.43     29.41 o 
   8   3   8     6164.54     6029.99    123.02 o 
   9   3   8     6686.97     6475.15    252.85 o 
  10   3   8     7436.55     7493.15    321.53 o 
  11   3   8      222.31      492.37     73.22 o 
  12   3   8     2796.87     3199.78    406.03 o 
  13   3   8        2.33      -20.19     55.72 o 
  14   3   8        0.47      -85.64     57.09 o 
  15   3   8     1081.63     1100.83    115.26 o 
  16   3   8      742.19     1227.67    210.95 o 
 -17   4   8        3.16      -86.91     57.94 o 
 -16   4   8        4.97      -79.36     52.90 o 
 -15   4   8      194.65      148.71     61.14 o 
 -14   4   8      254.28      408.85     70.12 o 
 -13   4   8      249.41      416.57     57.10 o 
 -12   4   8     1760.60     1751.59    114.45 o 
 -11   4   8     1146.79     1040.35     70.16 o 
 -10   4   8      292.35      172.03     40.56 o 
  -9   4   8      887.19      845.05     52.87 o 
  -8   4   8      391.32      394.19     67.93 o 
  -7   4   8       28.88        6.55     22.50 o 
  -6   4   8      319.49      262.53     27.65 o 
  -5   4   8       43.83      145.17     38.21 o 
  -4   4   8     8528.32     8918.08    329.83 o 
  -3   4   8     4942.04     4610.29     81.85 o 
  -2   4   8     4228.85     4455.00     79.47 o 
  -1   4   8       39.35       34.91     15.36 o 
   0   4   8     2570.58     2459.12     53.49 o 
   1   4   8    13848.77    14434.08    215.43 o 
   2   4   8        5.48        4.68     19.84 o 
   3   4   8     7434.06     7113.35    118.18 o 
   4   4   8     9385.83     9301.24    148.39 o 
   5   4   8     1629.79     1557.24     47.14 o 
   6   4   8     8203.83     7941.34    242.07 o 
   7   4   8        9.09       50.70     21.91 o 
   8   4   8     5100.35     4841.96    188.27 o 
   9   4   8       55.78      -36.30     63.81 o 
  10   4   8     4646.77     4569.60    217.22 o 
  11   4   8     1583.31     1585.52     97.47 o 
  12   4   8       33.85      -25.98     54.66 o 
  13   4   8      562.76      618.83     86.56 o 
  14   4   8       16.00       -5.43     75.14 o 
  15   4   8      713.99     1286.15    236.75 o 
  16   4   8      322.25      633.64    291.84 o 
 -16   5   8       36.72        5.33     51.32 o 
 -15   5   8        7.59       -3.46     51.23 o 
 -14   5   8     1331.47     1249.84    101.86 o 
 -13   5   8     1887.39     1793.73    142.13 o 
 -12   5   8     2800.34     2621.76    194.22 o 
 -11   5   8     2375.92     2505.80    116.51 o 
 -10   5   8     1825.49     1867.24     82.12 o 
  -9   5   8       62.41      113.26     53.08 o 
  -8   5   8     1507.09     1372.16     67.98 o 
  -7   5   8     3023.13     2815.50     80.37 o 
  -6   5   8    10707.85    10528.38    225.91 o 
  -5   5   8     5425.24     5224.88    107.28 o 
  -4   5   8      336.00      407.86     30.51 o 
  -3   5   8     4158.58     4213.26     90.96 o 
  -2   5   8      106.61       87.31     19.95 o 
  -1   5   8     3234.65     3014.17     64.41 o 
   0   5   8    10518.82    10859.73    170.91 o 
   1   5   8    13805.86    13994.27    213.38 o 
   2   5   8    11269.44    11688.89    215.03 o 
   3   5   8        7.88       32.17     20.72 o 
   4   5   8      477.02      603.91     34.66 o 
   5   5   8      250.81      210.05     27.72 o 
   6   5   8      772.37      717.25     39.39 o 
   7   5   8    13871.55    13906.58    282.16 o 
   8   5   8     4225.00     4190.95    175.93 o 
   9   5   8     2436.33     2374.02    111.01 o 
  10   5   8      694.74      678.39    135.63 o 
  11   5   8       83.86       71.99     66.25 o 
  12   5   8      200.16      185.49     83.33 o 
  13   5   8      584.38      653.41    121.69 o 
  14   5   8     1479.27     2082.10    783.46 o 
  15   5   8     1695.27     2300.71    876.21 o 
 -16   6   8      536.05      467.56    114.89 o 
 -15   6   8       91.19        2.67     55.37 o 
 -14   6   8      140.13      153.82     52.29 o 
 -13   6   8       61.04      -14.78     42.67 o 
 -12   6   8      103.97        5.13     42.52 o 
 -11   6   8      449.29      377.18     56.76 o 
 -10   6   8     1534.54     1594.37     80.99 o 
  -9   6   8     1111.04     1291.19    121.04 o 
  -8   6   8       15.70       86.97     40.04 o 
  -7   6   8     1530.34     1388.51     69.30 o 
  -6   6   8       11.86      121.63     35.20 o 
  -5   6   8      310.58      295.32     40.93 o 
  -4   6   8      201.35      142.46     25.87 o 
  -3   6   8     2724.46     2515.73     68.39 o 
  -2   6   8     5285.09     5224.38     98.37 o 
  -1   6   8     1900.57     2047.41     61.43 o 
   0   6   8      882.85      897.69     39.38 o 
   1   6   8      204.19      146.71     25.25 o 
   2   6   8      193.29      134.91     27.10 o 
   3   6   8     1205.47     1188.26     50.07 o 
   4   6   8      827.01      740.82     42.88 o 
   5   6   8     2819.09     2845.84     92.62 o 
   6   6   8      338.89      451.17     47.82 o 
   7   6   8      867.45      995.10     63.45 o 
   8   6   8     1247.03     1190.40     67.40 o 
   9   6   8       83.13       41.16     53.37 o 
  10   6   8       14.40      -56.48     44.57 o 
  11   6   8        7.89      -20.60     48.88 o 
  12   6   8      884.87      892.95    125.17 o 
  13   6   8      481.26      488.49    111.57 o 
  14   6   8       38.94       19.87     84.73 o 
 -15   7   8      261.32      204.36     60.58 o 
 -14   7   8     1445.01     1291.09    129.10 o 
 -13   7   8      374.13      255.84     57.17 o 
 -12   7   8       54.28       -8.25     43.98 o 
 -11   7   8     1020.92     1076.39    105.86 o 
 -10   7   8     1903.76     1913.74     98.65 o 
  -9   7   8       74.96       42.01     42.37 o 
  -8   7   8     3478.12     3349.01    112.77 o 
  -7   7   8     1281.04     1116.72     97.45 o 
  -6   7   8      520.50      600.73     85.42 o 
  -5   7   8     1711.07     1455.99     71.94 o 
  -4   7   8     2636.63     2618.82     91.32 o 
  -3   7   8     2512.31     2459.53     72.34 o 
  -2   7   8       18.26       19.17     28.94 o 
  -1   7   8    13046.81    13308.83    212.02 o 
   0   7   8     4280.04     4306.01     90.33 o 
   1   7   8      179.83      103.86     36.13 o 
   2   7   8        0.85      -33.46     22.31 o 
   3   7   8     1489.46     1361.75     59.18 o 
   4   7   8     1350.52     1351.58    113.46 o 
   5   7   8      324.06      382.59     49.40 o 
   6   7   8     4107.37     4309.98    127.25 o 
   7   7   8    10439.78    11529.99    254.78 o 
   8   7   8     1290.27     1426.14     98.95 o 
   9   7   8      424.44      494.76    104.95 o 
  10   7   8      418.96      427.90     71.30 o 
  11   7   8     1361.07     1252.11    102.17 o 
  12   7   8        8.61      -21.27     83.68 o 
  13   7   8       78.55       97.63     93.79 o 
 -14   8   8       89.40       40.15     56.12 o 
 -13   8   8       43.78      -74.91     49.94 o 
 -12   8   8        3.04      -63.14     71.26 o 
 -11   8   8     1300.13     1201.33     79.86 o 
 -10   8   8     1391.26     1474.60     82.55 o 
  -9   8   8     2007.55     2041.40    115.74 o 
  -8   8   8     1222.63     1125.62     91.46 o 
  -7   8   8     1347.76     1215.06     93.93 o 
  -6   8   8       26.56       -8.14     48.03 o 
  -5   8   8      383.36      343.07     65.74 o 
  -4   8   8     4759.26     4609.43    164.92 o 
  -3   8   8     1951.99     2048.97     86.10 o 
  -2   8   8     1976.03     1853.58     67.99 o 
  -1   8   8     1444.65     1491.01     56.27 o 
   0   8   8     2988.24     2940.05     92.21 o 
   1   8   8     1464.50     1368.66     60.11 o 
   2   8   8     1679.32     1765.27     66.92 o 
   3   8   8     5389.93     5459.85    150.64 o 
   4   8   8     3592.22     3493.73    115.01 o 
   5   8   8     1036.16     1024.28     80.81 o 
   6   8   8      123.57      118.61     48.55 o 
   7   8   8      891.57      919.24     70.64 o 
   8   8   8     1269.53     1297.86     98.03 o 
   9   8   8       58.94       90.26     59.91 o 
  10   8   8     2267.97     2637.65    170.85 o 
  11   8   8     1317.70     1452.70    110.90 o 
  12   8   8      457.55      529.61     92.08 o 
 -12   9   8      163.48      261.02     65.10 o 
 -11   9   8     1011.08     1111.11    100.93 o 
 -10   9   8      592.84      669.73     88.95 o 
  -9   9   8       61.38       19.06     81.41 o 
  -8   9   8      484.18      427.26     76.55 o 
  -7   9   8      363.38      337.14     81.07 o 
  -6   9   8       24.43       32.95     60.84 o 
  -5   9   8       72.65      129.46     60.86 o 
  -4   9   8       72.84      114.65     57.36 o 
  -3   9   8       95.43      156.38     56.46 o 
  -2   9   8        6.83      -66.68     44.46 o 
  -1   9   8      480.84      364.06     67.14 o 
   0   9   8      139.24       95.70     38.02 o 
   1   9   8        1.59        5.87     37.24 o 
   2   9   8      278.57      362.34     55.06 o 
   3   9   8      228.38      337.32     53.93 o 
   4   9   8       39.12       34.78     45.98 o 
   5   9   8       81.15        6.74     44.19 o 
   6   9   8        3.03      -57.24     38.16 o 
   7   9   8       67.92       42.67     47.56 o 
   8   9   8        6.44       10.05     69.56 o 
   9   9   8        2.86       21.96     68.76 o 
  10   9   8      773.22      945.45    107.19 o 
  11   9   8       14.57      -42.40     69.52 o 
 -10  10   8       48.19       -3.24     64.85 o 
  -9  10   8        3.33      -65.25     54.92 o 
  -8  10   8     1116.43     1046.56     93.15 o 
  -7  10   8     1287.69     1376.72    104.92 o 
  -6  10   8      450.47      537.32     81.36 o 
  -5  10   8     1020.55     1091.83     93.90 o 
  -4  10   8     2697.10     2807.19    160.04 o 
  -3  10   8     3728.04     3590.68    195.60 o 
  -2  10   8       29.30      -67.63     53.34 o 
  -1  10   8      999.48      991.26     97.51 o 
   0  10   8     2520.65     2410.65    124.38 o 
   1  10   8       79.76       47.68     48.25 o 
   2  10   8      195.59      250.92     54.46 o 
   3  10   8     1255.87     1226.82     77.89 o 
   4  10   8     1098.48     1077.34     79.74 o 
   5  10   8      559.08      560.88     68.72 o 
   6  10   8      240.54       98.26     55.03 o 
   7  10   8      554.09      540.69     90.52 o 
   8  10   8      128.97       46.90     76.30 o 
   9  10   8      840.72      939.86    113.53 o 
  -8  11   8      835.79      934.85    114.71 o 
  -7  11   8      682.85      783.25     98.82 o 
  -6  11   8      196.63      140.55     63.90 o 
  -5  11   8      113.15       13.91     60.33 o 
  -4  11   8      163.38       86.54     62.82 o 
  -3  11   8      610.22      574.68     86.27 o 
  -2  11   8        8.29      -96.73     64.85 o 
  -1  11   8     1232.67     1200.60    100.44 o 
   0  11   8      299.35      367.58     77.06 o 
   1  11   8       15.86      109.46     61.14 o 
   2  11   8        0.92      -13.29     47.59 o 
   3  11   8      144.38      136.10     73.33 o 
   4  11   8      416.11      365.35     70.34 o 
   5  11   8       38.38      -34.54     53.70 o 
   6  11   8      507.68      472.49     95.66 o 
   7  11   8       52.21       56.49    106.17 o 
  -3  12   8      710.27      920.90    137.03 o 
  -2  12   8      379.35      302.60     80.12 o 
  -1  12   8      135.21      107.33     70.33 o 
   0  12   8      212.72       50.04     70.47 o 
   1  12   8       47.18      -82.24     68.90 o 
   2  12   8       20.25      -56.34     64.34 o 
 -18   1   9      300.70      186.84     77.01 o 
 -17   1   9      899.97     1110.14     99.63 o 
 -16   1   9     1648.18     1906.90    119.32 o 
 -15   1   9      127.49      201.33     68.26 o 
 -14   1   9      861.98      976.57     89.71 o 
 -13   1   9      249.55      336.68     67.00 o 
 -12   1   9      639.01      846.89     90.65 o 
 -11   1   9     4381.01     4491.65    152.61 o 
 -10   1   9     4404.47     4304.65     85.94 o 
  -9   1   9     3714.00     3382.65     71.02 o 
  -8   1   9     3604.06     3549.37     78.32 o 
  -7   1   9     1812.72     1521.45     57.78 o 
  -6   1   9     8497.80     9095.00    161.07 o 
  -5   1   9     3577.70     3889.22     80.48 o 
  -4   1   9      372.01      355.00     34.12 o 
  -3   1   9    35717.97    37212.59    718.45 o 
  -2   1   9    22354.19    23121.35    365.95 o 
  -1   1   9      480.49      482.55     23.65 o 
   0   1   9    26492.77    27216.34    425.77 o 
   1   1   9    42943.93    42028.46    955.87 o 
   2   1   9      884.40      767.65     59.22 o 
   3   1   9      102.18      116.43     16.47 o 
   4   1   9    28956.91    28422.01    618.16 o 
   5   1   9    17670.63    16535.90    391.56 o 
   6   1   9      105.38      100.41     17.39 o 
   7   1   9     6624.96     6255.46    130.19 o 
   8   1   9     9002.14     8566.65    154.93 o 
   9   1   9     3557.81     3450.66    123.37 o 
  10   1   9      945.95      853.86     66.81 o 
  11   1   9     1212.18     1182.70     79.98 o 
  12   1   9     7040.55     7303.25    410.73 o 
  13   1   9     2197.63     2309.31    121.26 o 
  14   1   9     1873.94     1866.10    117.60 o 
  15   1   9     2142.67     2183.03    188.98 o 
  16   1   9      373.08      320.08    123.43 o 
 -18   2   9       32.02      -28.83     66.15 o 
 -17   2   9       48.97       43.27     66.92 o 
 -16   2   9      151.77      269.12     72.77 o 
 -15   2   9       10.23        2.31     56.53 o 
 -14   2   9      450.09      563.54     78.77 o 
 -13   2   9     2535.42     2575.91    129.88 o 
 -12   2   9       20.53        9.06     49.06 o 
 -11   2   9      661.17      777.09     55.77 o 
 -10   2   9     1873.77     1941.18     62.76 o 
  -9   2   9     1841.72     1819.89     49.84 o 
  -8   2   9      204.43      194.57     22.42 o 
  -7   2   9     4343.25     4214.51     87.96 o 
  -6   2   9     6013.54     5637.38    109.64 o 
  -5   2   9     8686.74     8586.45    152.46 o 
  -4   2   9     1822.22     1861.82     73.88 o 
  -3   2   9     3329.54     3378.70     70.71 o 
  -2   2   9      148.89      199.09     15.15 o 
  -1   2   9     1283.84     1154.44     29.64 o 
   0   2   9     3225.10     3008.67     55.02 o 
   1   2   9    21166.30    20191.63    321.54 o 
   2   2   9    17686.46    17709.52    283.98 o 
   3   2   9      172.11      181.59     32.11 o 
   4   2   9    22901.59    22439.87    357.18 o 
   5   2   9     2512.70     2293.57     86.11 o 
   6   2   9       57.04       11.97     15.31 o 
   7   2   9        2.93       -9.91     22.55 o 
   8   2   9     7877.91     7735.38    148.69 o 
   9   2   9     6750.86     6606.10    135.35 o 
  10   2   9      214.41      237.99     42.77 o 
  11   2   9     9706.33     9334.69    269.44 o 
  12   2   9     3273.27     3437.21    144.50 o 
  13   2   9      498.81      597.64     98.33 o 
  14   2   9      121.93      138.50     68.80 o 
  15   2   9      820.17     1044.93    136.68 o 
  16   2   9     1862.80     1838.54    183.05 o 
 -17   3   9      218.17      182.08     69.84 o 
 -16   3   9      695.41      572.29     83.95 o 
 -15   3   9       17.05      -15.42     71.13 o 
 -14   3   9      120.51      178.75     61.26 o 
 -13   3   9      211.59      270.95    101.29 o 
 -12   3   9       75.48       77.90     42.56 o 
 -11   3   9     2921.62     2700.50     92.86 o 
 -10   3   9     2114.93     1898.99     92.26 o 
  -9   3   9     3226.56     3071.33     79.62 o 
  -8   3   9     2438.01     2272.45     55.54 o 
  -7   3   9        1.88       54.23     19.38 o 
  -6   3   9      889.25     1095.77     91.14 o 
  -5   3   9      501.96      565.87     50.43 o 
  -4   3   9     7219.04     6740.78    144.29 o 
  -3   3   9     1646.37     1584.44     37.76 o 
  -2   3   9        2.10       -1.80     11.30 o 
  -1   3   9     2247.31     2247.24     47.55 o 
   0   3   9     3526.43     3437.29     63.87 o 
   1   3   9      205.87      180.68     18.00 o 
   2   3   9     5556.53     5209.04     89.14 o 
   3   3   9    15010.31    15594.89    229.43 o 
   4   3   9     4448.02     4592.49     82.47 o 
   5   3   9      387.47      376.02     23.51 o 
   6   3   9      421.91      377.08     26.62 o 
   7   3   9     5626.95     5584.52    112.37 o 
   8   3   9      912.81      963.55     48.06 o 
   9   3   9     5881.83     5725.44    124.52 o 
  10   3   9     7161.25     7029.49    216.15 o 
  11   3   9      976.94     1278.32    202.23 o 
  12   3   9        2.91       68.57     55.91 o 
  13   3   9       14.80      -35.31     52.13 o 
  14   3   9       61.03      -37.56     62.29 o 
  15   3   9       41.52      107.65     84.90 o 
  16   3   9      121.67      148.45     91.01 o 
 -17   4   9      279.26      157.40     70.03 o 
 -16   4   9        9.77      -78.36     52.24 o 
 -15   4   9       46.56       72.40     57.94 o 
 -14   4   9     4870.97     4230.36    161.95 o 
 -13   4   9     3231.14     2943.29    128.48 o 
 -12   4   9      169.03      290.49     51.11 o 
 -11   4   9      969.48      822.25     81.46 o 
 -10   4   9      811.95      722.39     55.92 o 
  -9   4   9     2208.49     1970.17     65.02 o 
  -8   4   9      525.32      484.75     61.70 o 
  -7   4   9     5100.82     4930.91    108.03 o 
  -6   4   9    16270.56    15798.63    267.60 o 
  -5   4   9     4311.21     4315.47     92.57 o 
  -4   4   9      108.49       76.23     21.01 o 
  -3   4   9     5961.60     6277.89    196.53 o 
  -2   4   9     4943.25     4682.73     83.68 o 
  -1   4   9    18841.63    19460.09    282.93 o 
   0   4   9     6682.27     6904.81    114.71 o 
   1   4   9     8651.29     8954.08    142.70 o 
   2   4   9     7651.67     7823.00    128.23 o 
   3   4   9        0.67      -25.01     16.67 o 
   4   4   9     1055.95     1035.90     47.42 o 
   5   4   9     2426.72     2497.30     57.50 o 
   6   4   9     4903.23     4740.47     89.77 o 
   7   4   9    13618.92    13112.51    378.73 o 
   8   4   9      653.99      779.70     58.29 o 
   9   4   9     1331.10     1183.64     68.48 o 
  10   4   9      221.03      126.65     46.24 o 
  11   4   9      296.54      352.58     70.66 o 
  12   4   9     2192.93     2209.12    181.83 o 
  13   4   9      666.45      808.23     95.72 o 
  14   4   9     1381.20     1637.91    303.69 o 
  15   4   9     1709.82     2110.83    490.75 o 
 -16   5   9      128.53       59.91     59.80 o 
 -15   5   9      390.34      318.79    135.63 o 
 -14   5   9      210.51      391.92     67.74 o 
 -13   5   9       17.53      -39.00     38.17 o 
 -12   5   9     1823.57     1656.55     87.77 o 
 -11   5   9        2.84       61.77     43.35 o 
 -10   5   9     2742.93     2587.61    123.90 o 
  -9   5   9     1446.48     1528.66     72.21 o 
  -8   5   9      275.80      288.68     37.65 o 
  -7   5   9     2852.96     2768.01     91.41 o 
  -6   5   9     1307.07     1270.87     61.06 o 
  -5   5   9     1371.21     1331.57     47.97 o 
  -4   5   9     6619.95     6273.33    124.68 o 
  -3   5   9      106.47       90.00     20.57 o 
  -2   5   9     4271.80     4130.04     80.16 o 
  -1   5   9     1333.02     1493.71     45.61 o 
   0   5   9     1621.58     1438.54     45.33 o 
   1   5   9     1404.98     1418.80     43.66 o 
   2   5   9     1458.63     1534.61     45.94 o 
   3   5   9       56.20       -8.34     21.79 o 
   4   5   9       67.54       35.71     30.22 o 
   5   5   9     1534.39     1516.46     47.91 o 
   6   5   9      180.14      176.25     29.42 o 
   7   5   9     1201.13     1320.47     63.42 o 
   8   5   9     1465.25     1395.70     88.26 o 
   9   5   9      703.78      792.57     77.92 o 
  10   5   9      172.41       40.14    100.42 o 
  11   5   9       13.79      -99.34    127.44 o 
  12   5   9      686.72      944.63    214.26 o 
  13   5   9       36.15      108.49     76.19 o 
  14   5   9      388.73      576.03    228.90 o 
  15   5   9      243.69      413.41    122.73 o 
 -15   6   9      527.62      430.45     76.48 o 
 -14   6   9     1010.63     1111.25     92.78 o 
 -13   6   9      106.79      -17.74     48.58 o 
 -12   6   9       66.32       29.92     45.75 o 
 -11   6   9     1010.59      978.60     71.45 o 
 -10   6   9      381.38      442.98     56.86 o 
  -9   6   9     6454.59     6343.07    164.69 o 
  -8   6   9     8715.83     8319.11    243.77 o 
  -7   6   9     3109.37     3011.82    100.17 o 
  -6   6   9      726.96      682.26     54.27 o 
  -5   6   9      324.37      250.38     40.04 o 
  -4   6   9       35.93       13.13     22.52 o 
  -3   6   9      212.36      206.77     29.88 o 
  -2   6   9     1776.28     1859.18     54.43 o 
  -1   6   9    14499.99    14669.59    226.73 o 
   0   6   9     9313.44     9709.41    160.08 o 
   1   6   9     1108.47     1167.04     43.61 o 
   2   6   9     1150.24     1005.53     39.96 o 
   3   6   9       15.44      -29.37     19.58 o 
   4   6   9        1.95      -33.09     22.06 o 
   5   6   9       39.52       30.41     27.98 o 
   6   6   9    12905.40    13165.83    274.83 o 
   7   6   9     7141.19     7279.10    321.47 o 
   8   6   9       11.47      -25.78     46.06 o 
   9   6   9      372.65      372.04     64.92 o 
  10   6   9       82.65       18.98     50.17 o 
  11   6   9        3.12      -28.59     76.01 o 
  12   6   9     2004.81     1884.57    162.48 o 
  13   6   9     1806.98     2109.24    651.32 o 
  14   6   9     1204.73     1714.40    499.99 o 
 -15   7   9        2.71      -52.90     61.07 o 
 -14   7   9       44.83       -0.56     49.40 o 
 -13   7   9       17.27      -62.90     43.07 o 
 -12   7   9      287.87      183.14     54.23 o 
 -11   7   9     1045.97     1071.23     74.15 o 
 -10   7   9      698.64      840.42    113.93 o 
  -9   7   9      287.00      381.06     69.76 o 
  -8   7   9       92.22      112.21     56.26 o 
  -7   7   9        5.74      -63.38     44.38 o 
  -6   7   9       17.03      -47.41     37.39 o 
  -5   7   9     1753.28     1684.12     78.16 o 
  -4   7   9     7362.42     7275.36    176.54 o 
  -3   7   9     2069.88     2032.32     69.90 o 
  -2   7   9      239.05      344.65     33.56 o 
  -1   7   9       54.18      110.32     28.66 o 
   0   7   9      159.04      121.72     27.31 o 
   1   7   9      184.22      127.08     27.22 o 
   2   7   9     1580.09     1519.04     52.01 o 
   3   7   9     1862.08     1763.61     62.80 o 
   4   7   9     3321.14     3422.10    106.99 o 
   5   7   9      364.68      420.65     67.52 o 
   6   7   9      232.44      315.77     50.63 o 
   7   7   9      452.85      610.82     75.78 o 
   8   7   9      250.94      318.72     67.47 o 
   9   7   9     1812.77     1677.17    117.15 o 
  10   7   9      407.82      529.64     90.48 o 
  11   7   9      407.32      374.12    106.34 o 
  12   7   9       76.96       85.42     91.35 o 
  13   7   9       62.66      186.54     97.63 o 
 -13   8   9        2.88      -26.06     55.37 o 
 -12   8   9        1.58       28.70     49.31 o 
 -11   8   9     2250.84     2247.25    154.44 o 
 -10   8   9        2.81       66.71     59.40 o 
  -9   8   9     2627.96     2601.71    131.74 o 
  -8   8   9     1523.78     1460.25    143.30 o 
  -7   8   9       15.01      -71.37     47.58 o 
  -6   8   9        3.07      -90.45     62.24 o 
  -5   8   9      885.72      881.60     98.67 o 
  -4   8   9      908.96      995.89     66.94 o 
  -3   8   9      990.89      956.29     64.68 o 
  -2   8   9     2698.53     2615.43    118.05 o 
  -1   8   9     5172.03     5144.19    106.10 o 
   0   8   9      260.30      235.92     36.84 o 
   1   8   9      265.25      302.01     37.21 o 
   2   8   9     1938.48     2123.24     87.17 o 
   3   8   9       78.58      111.23     57.03 o 
   4   8   9        1.35       -5.35     41.90 o 
   5   8   9      132.97       89.22     44.86 o 
   6   8   9     1443.84     1595.28     81.20 o 
   7   8   9     2139.42     2312.81    119.77 o 
   8   8   9       79.40       85.95     62.47 o 
   9   8   9        2.32       17.84     66.94 o 
  10   8   9      584.19      795.98    151.67 o 
  11   8   9       10.59       12.94     89.26 o 
  12   8   9      183.34      201.88     99.72 o 
 -12   9   9     1890.20     2001.87    127.59 o 
 -11   9   9     1912.61     1823.20    118.82 o 
 -10   9   9       14.47       15.97     60.61 o 
  -9   9   9        0.95      -68.86     53.17 o 
  -8   9   9      701.11      705.40     87.28 o 
  -7   9   9      629.37      695.10     84.86 o 
  -6   9   9      258.05      309.06     69.50 o 
  -5   9   9     3308.65     3195.35    141.50 o 
  -4   9   9     2237.16     2260.62    117.33 o 
  -3   9   9      502.84      509.50     75.23 o 
  -2   9   9      151.43       11.54     54.17 o 
  -1   9   9       91.77      -10.59     45.48 o 
   0   9   9      907.23      874.62     53.04 o 
   1   9   9      445.24      528.28     44.90 o 
   2   9   9     4725.20     4807.10    141.95 o 
   3   9   9     4268.93     4556.85    139.40 o 
   4   9   9      754.54      855.75     69.52 o 
   5   9   9      100.00        1.24     44.51 o 
   6   9   9      132.71      -18.29     45.67 o 
   7   9   9       12.98      -69.36     53.47 o 
   8   9   9      253.20      244.06     72.09 o 
   9   9   9     2290.35     2325.97    133.50 o 
  10   9   9     1280.62     1426.69    115.48 o 
  11   9   9      429.01      555.17     96.41 o 
 -10  10   9      244.49      206.79     77.61 o 
  -9  10   9        4.59      -57.21     59.17 o 
  -8  10   9      396.45      451.12     78.64 o 
  -7  10   9      136.22      158.20     63.57 o 
  -6  10   9      243.33      360.29     73.22 o 
  -5  10   9      285.98      426.72     79.13 o 
  -4  10   9        3.26       56.44     86.12 o 
  -3  10   9      234.17      214.34     68.23 o 
  -2  10   9       76.45       10.31     53.60 o 
  -1  10   9      400.48      325.60     70.02 o 
   0  10   9      182.73      211.90     66.42 o 
   1  10   9        1.41        7.70     39.16 o 
   2  10   9      408.94      471.67     64.71 o 
   3  10   9      150.43      157.43     55.69 o 
   4  10   9       65.09      -11.61     47.99 o 
   5  10   9        4.61      -68.47     45.65 o 
   6  10   9       53.36      -32.17     66.75 o 
   7  10   9      105.26       95.74     71.32 o 
   8  10   9       26.21      -26.09     69.62 o 
   9  10   9      107.81      134.39     74.32 o 
  -7  11   9        0.60       60.96     72.35 o 
  -6  11   9      491.93      586.72     90.85 o 
  -5  11   9      383.64      296.76     75.56 o 
  -4  11   9      602.20      655.57     92.03 o 
  -3  11   9      287.03      270.73     69.62 o 
  -2  11   9      155.74      149.82     72.00 o 
  -1  11   9      339.34      342.96    123.95 o 
   0  11   9      236.82      305.29     76.17 o 
   1  11   9     1372.46     1437.60    137.90 o 
   2  11   9     1839.65     1900.86     97.55 o 
   3  11   9      548.30      574.23     73.69 o 
   4  11   9      713.97      827.63     81.86 o 
   5  11   9       99.21       58.38     98.50 o 
   6  11   9       24.16      -34.15     68.56 o 
  -2  12   9      708.96      795.14    100.94 o 
  -1  12   9      873.84      967.02    130.93 o 
   0  12   9       48.66       27.84     71.99 o 
   1  12   9       21.17      -44.76     60.48 o 
 -18   0  10     1178.04     1336.46    167.01 o 
 -17   0  10     1242.37     1358.07    153.07 o 
 -16   0  10      532.69      514.99    120.64 o 
 -15   0  10      382.64      321.47    106.00 o 
 -14   0  10      402.76      465.13    116.46 o 
 -13   0  10        4.25     -100.42     66.94 o 
 -12   0  10      799.23      807.17    105.30 o 
 -11   0  10     4730.10     4722.37    153.50 o 
 -10   0  10    11735.01    11767.14    301.22 o 
  -9   0  10     6377.80     6302.58    180.33 o 
  -8   0  10     4212.63     4330.29    135.32 o 
  -7   0  10    33290.43    33761.17    758.99 o 
  -6   0  10    19802.89    21476.29    592.22 o 
  -5   0  10     1119.82     1239.22    105.82 o 
  -4   0  10     8785.75     8593.80    213.76 o 
  -3   0  10    34905.45    36108.28    866.62 o 
  -2   0  10    21302.90    21209.94    477.73 o 
  -1   0  10     8819.31     8964.62    319.03 o 
   0   0  10    22060.83    21518.10    480.77 o 
   1   0  10    24021.18    24808.30    794.97 o 
   2   0  10     1870.00     2009.04    104.60 o 
   3   0  10     9794.66    10591.58    369.59 o 
   4   0  10    23766.72    23225.33    754.87 o 
   5   0  10     8531.55     7159.96    272.66 o 
   6   0  10     2389.60     2057.16     93.10 o 
   7   0  10     4877.37     4456.71    199.79 o 
   8   0  10     7020.27     6507.25    264.64 o 
   9   0  10      920.35      736.39     84.03 o 
  10   0  10     2756.68     2559.59    154.81 o 
  11   0  10     4020.20     3779.94    198.05 o 
  12   0  10     4575.18     4581.89    231.87 o 
  13   0  10      903.24     1063.45    132.84 o 
  16   0  10       64.59      -80.19     87.17 o 
 -18   1  10       60.82      132.88     76.62 o 
 -17   1  10       12.91      103.07     69.67 o 
 -16   1  10      123.89      163.07     72.31 o 
 -15   1  10       15.96       95.48     63.30 o 
 -14   1  10     2316.88     2413.64    124.50 o 
 -13   1  10     1263.05     1150.47     88.18 o 
 -12   1  10       39.69      115.72     52.22 o 
 -11   1  10     1396.99     1373.08     64.61 o 
 -10   1  10     1026.14     1098.46     58.08 o 
  -9   1  10     2849.70     2842.98     63.91 o 
  -8   1  10      922.90      828.43     43.97 o 
  -7   1  10      688.58      619.98     40.35 o 
  -6   1  10     5950.85     5752.52    112.07 o 
  -5   1  10      421.69      483.60     28.26 o 
  -4   1  10     3292.24     3177.44     79.06 o 
  -3   1  10     9881.94    10270.53    174.89 o 
  -2   1  10     2202.99     2535.26     89.48 o 
  -1   1  10     4159.78     4311.48     82.48 o 
   0   1  10     2334.83     2503.38    151.73 o 
   1   1  10      271.41      274.75     25.76 o 
   2   1  10     7187.90     6893.95    145.70 o 
   3   1  10     7781.88     8046.43    297.96 o 
   4   1  10     1597.65     1366.20     45.69 o 
   5   1  10     1363.69     1447.70    102.07 o 
   6   1  10     3397.37     3507.46     72.53 o 
   7   1  10      537.13      435.50     57.57 o 
   8   1  10     2119.91     1862.50    147.14 o 
   9   1  10        5.53      -12.99     35.84 o 
  10   1  10     1545.50     1378.81     79.72 o 
  11   1  10      915.82      862.04     76.54 o 
  12   1  10      738.95      843.47     80.67 o 
  13   1  10      126.65      242.72     63.65 o 
  14   1  10      204.58      403.32     80.07 o 
  15   1  10      633.86      698.39    136.33 o 
  16   1  10       17.21     -130.23     86.82 o 
 -17   2  10      778.14      841.28    100.16 o 
 -16   2  10      474.42      522.33     99.37 o 
 -15   2  10       42.25      -26.68     57.95 o 
 -14   2  10      545.90      685.94    100.24 o 
 -13   2  10     1165.56     1312.22     93.97 o 
 -12   2  10     3976.53     4011.94    149.06 o 
 -11   2  10     4960.92     4685.46    128.31 o 
 -10   2  10      582.07      600.15     41.04 o 
  -9   2  10       52.26       -4.06     20.28 o 
  -8   2  10      399.74      437.98     29.37 o 
  -7   2  10     1386.63     1250.84     46.13 o 
  -6   2  10     1045.28     1074.22     44.23 o 
  -5   2  10     3017.84     3194.15     72.08 o 
  -4   2  10    23572.92    23362.17    375.31 o 
  -3   2  10     5687.90     5660.35    149.05 o 
  -2   2  10      493.81      536.45     22.19 o 
  -1   2  10     1197.50     1040.94     29.22 o 
   0   2  10     3380.57     3023.83     63.66 o 
   1   2  10     5396.39     5491.34    102.18 o 
   2   2  10     3173.19     3177.18     81.53 o 
   3   2  10     2555.43     2559.99    151.97 o 
   4   2  10    11800.94    11496.83    227.04 o 
   5   2  10     1728.48     1667.29     96.04 o 
   6   2  10     1496.75     1390.74     81.83 o 
   7   2  10     1974.99     1880.69     67.46 o 
   8   2  10     2660.44     2715.81     83.52 o 
   9   2  10     6887.80     6792.65    164.26 o 
  10   2  10      147.80       92.03     40.00 o 
  11   2  10       11.27      126.80     59.15 o 
  12   2  10       78.08      137.12     87.17 o 
  13   2  10       12.38        6.74     57.37 o 
  14   2  10     1921.36     2056.35    124.99 o 
  15   2  10      629.49      681.44     96.55 o 
  16   2  10      826.03     1083.67    156.90 o 
 -17   3  10      414.79      470.90     82.71 o 
 -16   3  10        2.12      -16.99     60.30 o 
 -15   3  10      402.83      397.62     77.47 o 
 -14   3  10     2672.78     2195.81    116.98 o 
 -13   3  10     1032.34     1045.56     85.40 o 
 -12   3  10      665.87      525.27     71.99 o 
 -11   3  10      437.02      427.62     49.27 o 
 -10   3  10     2106.33     1910.10     64.91 o 
  -9   3  10     1002.99      886.51     52.59 o 
  -8   3  10      831.67      732.65     34.71 o 
  -7   3  10    13024.74    13083.25    226.81 o 
  -6   3  10    16686.71    16299.53    273.82 o 
  -5   3  10     2600.52     2514.75     63.91 o 
  -4   3  10     5254.43     5046.03    101.05 o 
  -3   3  10     4472.71     4207.86     74.94 o 
  -2   3  10     1591.36     1479.65     37.73 o 
  -1   3  10     1868.24     2015.79     45.32 o 
   0   3  10     3072.26     2983.99     73.12 o 
   1   3  10    10559.63    10155.60    156.15 o 
   2   3  10     1127.46     1203.77     36.84 o 
   3   3  10    18340.42    18234.94    265.86 o 
   4   3  10    21963.77    21521.62    310.72 o 
   5   3  10       46.89       26.95     15.42 o 
   6   3  10        7.86       -9.59     15.21 o 
   7   3  10     6216.09     6013.66    122.59 o 
   8   3  10     3424.35     3439.81     87.47 o 
   9   3  10      370.86      343.61     46.44 o 
  10   3  10     2052.37     2117.96    110.01 o 
  11   3  10    10172.12    10291.61    487.62 o 
  12   3  10     1003.98     1109.70     89.62 o 
  13   3  10       45.76      -41.94     53.62 o 
  14   3  10      429.70      389.06     90.65 o 
  15   3  10      933.13     1130.60    121.65 o 
  16   3  10       47.14       84.79    107.04 o 
 -17   4  10       91.85        2.74     66.29 o 
 -16   4  10       13.58      -85.77     57.18 o 
 -15   4  10       92.76      146.95     63.57 o 
 -14   4  10       73.11      250.84     64.86 o 
 -13   4  10      312.54      329.54     68.10 o 
 -12   4  10     1336.86     1331.51     73.64 o 
 -11   4  10       90.25       41.18     40.37 o 
 -10   4  10      597.00      567.29     45.78 o 
  -9   4  10     1212.36     1279.10     55.46 o 
  -8   4  10      763.74      728.63     50.07 o 
  -7   4  10      301.06      385.77     41.70 o 
  -6   4  10     1360.48     1492.11     72.22 o 
  -5   4  10    10964.54    11094.44    196.40 o 
  -4   4  10     1636.05     1644.03     51.78 o 
  -3   4  10     5711.43     5444.59     94.84 o 
  -2   4  10     1939.55     1915.04     47.64 o 
  -1   4  10      403.13      307.98     27.33 o 
   0   4  10     8044.45     8357.26    134.94 o 
   1   4  10     2659.37     2679.49     59.21 o 
   2   4  10    14238.60    14672.76    221.21 o 
   3   4  10      546.25      474.25     28.17 o 
   4   4  10      409.71      392.28     38.98 o 
   5   4  10     2829.46     2601.76     59.60 o 
   6   4  10       82.37       89.93     22.52 o 
   7   4  10     3164.32     3155.70     84.45 o 
   8   4  10       45.33       51.86     30.48 o 
   9   4  10     4972.02     5005.09    139.06 o 
  10   4  10     1704.66     1563.61     99.53 o 
  11   4  10      988.17      939.71    191.77 o 
  12   4  10      400.15      434.97     74.69 o 
  13   4  10        6.71      -56.28     54.79 o 
  14   4  10      165.97      201.59     75.53 o 
  15   4  10       29.62       30.76     76.18 o 
 -16   5  10      701.96      555.93    123.60 o 
 -15   5  10     1794.44     1472.15    133.37 o 
 -14   5  10     2531.90     1992.16    295.67 o 
 -13   5  10      297.57      175.53     56.29 o 
 -12   5  10       41.18       30.75     43.38 o 
 -11   5  10      247.70      164.74     48.55 o 
 -10   5  10      135.70      101.08     43.38 o 
  -9   5  10     8982.35     8697.84    174.98 o 
  -8   5  10     5427.40     5179.19    138.69 o 
  -7   5  10     3020.22     3048.53    114.42 o 
  -6   5  10      474.29      421.36     44.60 o 
  -5   5  10      186.35      189.75     25.77 o 
  -4   5  10        0.47        7.72     21.11 o 
  -3   5  10      256.35      217.76     24.27 o 
  -2   5  10    10907.71    11014.30    200.05 o 
  -1   5  10    21412.43    22481.27    328.35 o 
   0   5  10     6043.47     6314.09    111.36 o 
   1   5  10      252.82      292.24     26.60 o 
   2   5  10        0.25      -27.94     18.63 o 
   3   5  10     1268.07     1194.85     41.38 o 
   4   5  10     7487.22     7740.96    150.95 o 
   5   5  10     5914.11     5948.72    109.70 o 
   6   5  10     9264.50     9217.99    164.14 o 
   7   5  10     2738.45     2893.87     98.94 o 
   8   5  10      355.60      276.02     48.74 o 
   9   5  10       64.24      -10.95     39.72 o 
  10   5  10       66.32      -68.21     50.58 o 
  11   5  10      606.69      628.38     88.12 o 
  12   5  10     4607.81     5025.77    711.29 o 
  13   5  10      788.85     1064.03    113.93 o 
  14   5  10       71.21       73.38     77.93 o 
  15   5  10       40.01      -13.30     77.21 o 
 -15   6  10      136.58       47.01     63.29 o 
 -14   6  10       12.38       22.25     50.43 o 
 -13   6  10       79.42       47.12     47.62 o 
 -12   6  10       16.35      -62.01     41.34 o 
 -11   6  10      296.68      274.83     53.15 o 
 -10   6  10     1230.82     1299.36     74.80 o 
  -9   6  10     1294.94     1564.87    101.81 o 
  -8   6  10      278.45      447.07     64.07 o 
  -7   6  10      201.10      231.02     45.06 o 
  -6   6  10      192.30      100.34     36.63 o 
  -5   6  10      405.21      456.79     48.43 o 
  -4   6  10     3133.41     3031.12     78.38 o 
  -3   6  10     3086.17     2981.65     69.35 o 
  -2   6  10       59.62      117.80     25.86 o 
  -1   6  10     6218.34     6643.67    119.53 o 
   0   6  10      757.02      751.00     39.47 o 
   1   6  10       19.97      -19.37     21.00 o 
   2   6  10        2.36      -30.11     20.07 o 
   3   6  10      377.57      390.15     32.66 o 
   4   6  10      498.86      595.88     38.48 o 
   5   6  10      195.31      162.46     29.56 o 
   6   6  10      439.60      745.35     51.49 o 
   7   6  10     2595.29     2738.90    218.67 o 
   8   6  10      827.78      893.84     69.85 o 
   9   6  10        5.56      -59.74     39.83 o 
  10   6  10       53.68      -82.42     54.95 o 
  11   6  10       65.59       30.75     90.48 o 
  12   6  10      157.43      418.75    156.55 o 
  13   6  10       29.76      142.22     79.03 o 
  14   6  10      308.37      541.37    280.85 o 
 -14   7  10      221.07      212.69     57.20 o 
 -13   7  10       21.31      -69.16     73.01 o 
 -12   7  10       40.58       73.73     49.37 o 
 -11   7  10      501.86      517.04     63.39 o 
 -10   7  10      663.68      664.77     80.78 o 
  -9   7  10     3578.76     3426.06    146.18 o 
  -8   7  10      958.27      939.68     86.40 o 
  -7   7  10        6.74      -53.69     35.79 o 
  -6   7  10     2028.44     1915.85     82.55 o 
  -5   7  10     1331.89     1303.44     70.64 o 
  -4   7  10      379.86      636.75     95.84 o 
  -3   7  10      742.37      809.91     48.52 o 
  -2   7  10    10379.44    10287.27    172.13 o 
  -1   7  10     6199.02     6132.31    116.42 o 
   0   7  10      837.47      812.13     42.33 o 
   1   7  10      759.11      717.25     41.38 o 
   2   7  10      386.10      363.20     35.84 o 
   3   7  10       46.65       45.33     27.67 o 
   4   7  10      374.66      466.92     46.20 o 
   5   7  10     1525.47     1562.23     67.00 o 
   6   7  10     7673.86     7697.38    232.09 o 
   7   7  10     2064.99     2126.87    111.06 o 
   8   7  10     1682.66     1807.96    106.60 o 
   9   7  10      703.57      789.94     84.50 o 
  10   7  10      689.59      745.55     78.31 o 
  11   7  10      155.78      180.29     81.20 o 
  12   7  10     1111.71     1327.68    440.55 o 
  13   7  10      844.93     1160.93    444.03 o 
 -13   8  10      250.46      149.93     61.23 o 
 -12   8  10     1194.16     1181.91     99.32 o 
 -11   8  10     1877.74     1877.53    117.45 o 
 -10   8  10        1.27       62.60     61.22 o 
  -9   8  10      297.57      421.08     74.33 o 
  -8   8  10      230.39      214.24     64.34 o 
  -7   8  10      248.35      128.04     58.24 o 
  -6   8  10     1270.93     1203.61     88.14 o 
  -5   8  10     1574.26     1440.00     76.06 o 
  -4   8  10     1403.12     1364.93     73.30 o 
  -3   8  10        6.71      -26.31     37.23 o 
  -2   8  10       61.45      121.89     42.63 o 
  -1   8  10      546.51      583.97     43.22 o 
   0   8  10      198.60      148.44     35.21 o 
   1   8  10     4669.47     4827.94    104.48 o 
   2   8  10     8548.29     9019.39    162.47 o 
   3   8  10      884.35      972.46     61.07 o 
   4   8  10       20.08      -47.01     36.81 o 
   5   8  10       88.39       67.21     45.14 o 
   6   8  10        0.15       -0.87     54.37 o 
   7   8  10      470.47      509.21     76.27 o 
   8   8  10      201.72      259.25     68.36 o 
   9   8  10     2450.15     2464.91    131.05 o 
  10   8  10      744.92     1085.79    105.32 o 
  11   8  10       22.67       98.36     83.92 o 
  12   8  10       56.70       28.23     88.74 o 
 -12   9  10       49.98      306.51     81.36 o 
 -11   9  10       88.18       68.14     69.14 o 
 -10   9  10      306.06      217.30     72.09 o 
  -9   9  10      389.89      348.17     81.24 o 
  -8   9  10        4.92      -75.35     54.92 o 
  -7   9  10        0.43      -58.89     48.01 o 
  -6   9  10        8.74       64.68     56.09 o 
  -5   9  10        1.05       13.33     57.78 o 
  -4   9  10      197.12      256.20     63.54 o 
  -3   9  10       27.42      -33.78     39.38 o 
  -2   9  10       47.75      -59.59     47.26 o 
  -1   9  10        2.04      -55.59     37.06 o 
   0   9  10      187.52      105.02     36.28 o 
   1   9  10      368.99      416.07     44.09 o 
   2   9  10        8.83      176.89     43.35 o 
   3   9  10     1639.59     1692.87     74.32 o 
   4   9  10      531.79      574.22     56.86 o 
   5   9  10       85.47        8.77     55.13 o 
   6   9  10       33.23       36.61     60.65 o 
   7   9  10      308.24      344.51     78.24 o 
   8   9  10       26.48        7.90     83.68 o 
   9   9  10       32.46      112.27    106.87 o 
  10   9  10        6.54        4.70     87.52 o 
 -10  10  10       52.81      -28.63     58.48 o 
  -9  10  10      178.12      161.00     69.24 o 
  -8  10  10      352.02      323.48     75.52 o 
  -7  10  10      233.42      311.25     71.37 o 
  -6  10  10     2086.53     2039.42    120.79 o 
  -5  10  10     3305.95     2852.85    139.48 o 
  -4  10  10     1587.41     1327.97    125.87 o 
  -3  10  10      214.15       94.88     64.07 o 
  -2  10  10        6.07      -70.13     46.75 o 
  -1  10  10      428.34      311.36     79.67 o 
   0  10  10      182.59      143.01     62.12 o 
   1  10  10      968.74     1081.19     67.14 o 
   2  10  10     1037.78     1075.43     67.61 o 
   3  10  10      238.40      130.67     48.77 o 
   4  10  10      387.46      285.19     53.72 o 
   5  10  10      152.66       55.28     65.03 o 
   6  10  10       51.92       30.35     66.37 o 
   7  10  10      127.10      101.73     93.97 o 
   8  10  10      434.00      562.03     96.98 o 
  -7  11  10      172.21      123.40     71.68 o 
  -6  11  10      192.76      188.94     74.50 o 
  -5  11  10      113.20        9.44     63.79 o 
  -4  11  10       27.21      -81.54     54.36 o 
  -3  11  10       84.64       31.75     59.26 o 
  -2  11  10      342.63      327.03     95.36 o 
  -1  11  10      121.86      131.72     70.62 o 
   0  11  10        3.44      -15.79     61.05 o 
   1  11  10       72.13      110.98     55.20 o 
   2  11  10        7.36       42.03     52.87 o 
   3  11  10       73.22        1.15     44.96 o 
   4  11  10        8.51      -82.45     54.96 o 
   5  11  10      616.80      716.12    111.02 o 
   6  11  10      124.32      167.06     66.74 o 
 -17   1  11      785.81      813.63     97.73 o 
 -16   1  11       70.35      105.67     70.11 o 
 -15   1  11     3026.03     3208.86    147.50 o 
 -14   1  11     1813.85     1938.72    114.50 o 
 -13   1  11      102.01       89.18     56.44 o 
 -12   1  11     2007.51     2046.46    109.31 o 
 -11   1  11     3841.34     3817.80     96.13 o 
 -10   1  11     2774.27     2705.09     76.29 o 
  -9   1  11      854.35      859.31     44.83 o 
  -8   1  11     8471.98     8447.55    170.20 o 
  -7   1  11     8340.58     8095.80    156.97 o 
  -6   1  11      241.47      252.00     55.29 o 
  -5   1  11      124.65      285.00     71.55 o 
  -4   1  11    28548.16    29412.59    466.94 o 
  -3   1  11     8716.49     8684.37    152.61 o 
  -2   1  11     7584.82     8064.74    141.85 o 
  -1   1  11    13475.98    12792.74    211.92 o 
   0   1  11    23135.27    23734.74    375.97 o 
   1   1  11    14232.43    14307.88    368.49 o 
   2   1  11     1031.46     1091.11     38.82 o 
   3   1  11     7253.92     7895.08    211.64 o 
   4   1  11    16107.83    16307.00    549.51 o 
   5   1  11     2099.90     1895.81    115.61 o 
   6   1  11    16728.79    15065.33    448.07 o 
   7   1  11    14294.91    13897.51    661.95 o 
   8   1  11     2213.75     2091.89     92.69 o 
   9   1  11     2047.65     2120.99     99.45 o 
  10   1  11        7.23      -47.37     39.61 o 
  11   1  11     1230.29     1203.81     86.17 o 
  12   1  11      753.56      930.65     87.42 o 
  13   1  11     3248.69     3645.01    222.45 o 
  14   1  11     3668.89     3912.26    168.48 o 
  15   1  11      193.32       16.74    102.86 o 
  16   1  11       18.90      -23.71     98.67 o 
 -17   2  11      303.23      423.15     87.17 o 
 -16   2  11      103.74       94.08     66.80 o 
 -15   2  11       79.68       27.86     71.65 o 
 -14   2  11     3836.06     3763.36    153.83 o 
 -13   2  11       15.97       80.19     57.57 o 
 -12   2  11     2771.13     3071.05    133.65 o 
 -11   2  11     1796.29     1735.47     75.72 o 
 -10   2  11     1001.17      964.51     59.34 o 
  -9   2  11        4.92      -23.07     20.55 o 
  -8   2  11     5519.34     5556.10    120.58 o 
  -7   2  11     6096.63     6367.85    164.34 o 
  -6   2  11      807.23      723.75     37.73 o 
  -5   2  11    13410.08    13359.65    227.97 o 
  -4   2  11    13924.47    14404.22    241.95 o 
  -3   2  11      391.67      422.60     22.98 o 
  -2   2  11     1585.91     1745.34     45.13 o 
  -1   2  11     5882.90     5990.51    150.73 o 
   0   2  11    20543.25    20512.47    329.34 o 
   1   2  11     7683.98     7428.92    131.34 o 
   2   2  11     6103.30     5579.54    102.53 o 
   3   2  11    36198.18    34855.74    634.68 o 
   4   2  11     1877.97     1827.36     78.23 o 
   5   2  11     2735.68     2327.95     68.71 o 
   6   2  11       64.08        8.01     26.13 o 
   7   2  11    10699.87    10616.23    362.09 o 
   8   2  11     1320.36     1244.46     76.26 o 
   9   2  11     2003.98     1928.26    102.01 o 
  10   2  11     3575.90     3568.80    142.21 o 
  11   2  11     4038.38     3711.35    150.54 o 
  12   2  11      146.76      155.30     59.82 o 
  13   2  11       24.81       96.17     59.67 o 
  14   2  11      567.71      677.59    124.65 o 
  15   2  11      204.57      146.18     82.60 o 
  16   2  11      228.59      238.14    116.80 o 
 -17   3  11       27.84      -31.37     59.06 o 
 -16   3  11       22.38      -57.94     59.16 o 
 -15   3  11      537.32      684.28     85.99 o 
 -14   3  11       13.60      -13.95     54.59 o 
 -13   3  11      863.40      823.96     85.71 o 
 -12   3  11     1878.49     1811.85    105.47 o 
 -11   3  11     1483.70     1339.46     68.77 o 
 -10   3  11      239.77      190.12     34.54 o 
  -9   3  11       90.75       20.88     26.69 o 
  -8   3  11       82.13       49.03     25.34 o 
  -7   3  11      600.59      765.20     49.07 o 
  -6   3  11     3863.04     3812.61     87.12 o 
  -5   3  11     5926.17     6133.70    132.36 o 
  -4   3  11       34.21       10.60     16.30 o 
  -3   3  11     1684.49     1541.55     39.60 o 
  -2   3  11      434.34      504.93     25.62 o 
  -1   3  11     8758.98     8932.12    140.19 o 
   0   3  11     3319.58     3496.76     67.54 o 
   1   3  11    23288.84    23139.70    331.65 o 
   2   3  11    12300.95    12101.09    183.92 o 
   3   3  11     1151.65     1282.15     82.43 o 
   4   3  11     2229.41     2164.64     53.60 o 
   5   3  11       84.19       73.16     18.53 o 
   6   3  11       30.11      -23.11     20.87 o 
   7   3  11      522.88      539.95     38.61 o 
   8   3  11     8756.77     8348.65    191.22 o 
   9   3  11     2762.20     2618.74     92.84 o 
  10   3  11      136.06      283.40     75.84 o 
  11   3  11      579.71      760.17     80.68 o 
  12   3  11      103.00       61.71     56.47 o 
  13   3  11        0.48      -85.77     57.18 o 
  14   3  11      201.64      120.69     74.92 o 
  15   3  11      320.42      396.72     88.12 o 
 -17   4  11      132.25       58.87     71.34 o 
 -16   4  11      111.19       86.58     63.16 o 
 -15   4  11     1853.33     1548.60    104.41 o 
 -14   4  11     1268.23     1089.26     90.11 o 
 -13   4  11       36.27       23.49     55.83 o 
 -12   4  11     2946.35     2763.97    124.73 o 
 -11   4  11      868.69      834.34     61.91 o 
 -10   4  11     1581.81     1515.72     62.11 o 
  -9   4  11     2674.98     2513.92     88.19 o 
  -8   4  11     2703.02     2536.32     87.94 o 
  -7   4  11     3661.72     3474.21    187.24 o 
  -6   4  11       36.12      130.21     25.79 o 
  -5   4  11     7041.14     7182.34    138.97 o 
  -4   4  11    10724.73    10431.18    187.17 o 
  -3   4  11     7658.49     7521.73    124.51 o 
  -2   4  11    11433.72    11588.72    178.84 o 
  -1   4  11     1153.81     1130.00     37.04 o 
   0   4  11       15.83       22.14     17.84 o 
   1   4  11      625.18      703.30     38.54 o 
   2   4  11      356.99      517.03     70.24 o 
   3   4  11     4801.68     4619.64     86.55 o 
   4   4  11     8546.87     8278.00    136.58 o 
   5   4  11     2535.81     2196.45     54.09 o 
   6   4  11     6546.42     6253.06    197.73 o 
   7   4  11     1110.56     1110.04     51.74 o 
   8   4  11     1153.77     1069.88     63.58 o 
   9   4  11      207.49      178.84     61.00 o 
  10   4  11     1028.21     1083.05     88.81 o 
  11   4  11     3313.42     3425.05    229.25 o 
  12   4  11     1297.63     1271.40     99.16 o 
  13   4  11        3.92      -40.85     60.84 o 
  14   4  11      276.61      258.12     82.65 o 
  15   4  11       62.71       45.81     74.85 o 
 -16   5  11      351.68      298.89     89.61 o 
 -15   5  11      324.03      285.35     63.08 o 
 -14   5  11      106.05       85.54     90.83 o 
 -13   5  11      800.83      632.59     75.59 o 
 -12   5  11      420.94      374.35     81.58 o 
 -11   5  11     2911.65     2667.85    166.05 o 
 -10   5  11      416.78      438.73     47.96 o 
  -9   5  11      248.09      474.47     52.25 o 
  -8   5  11     2544.03     2387.93     89.13 o 
  -7   5  11       59.20       80.30     44.08 o 
  -6   5  11     1599.04     1438.53     66.40 o 
  -5   5  11     1980.62     1779.84     56.97 o 
  -4   5  11      312.46      328.81     31.92 o 
  -3   5  11     6606.19     6564.29    114.72 o 
  -2   5  11      211.53      202.56     25.65 o 
  -1   5  11     1292.32     1417.36     47.07 o 
   0   5  11      454.68      620.81     34.09 o 
   1   5  11     2602.21     2611.78     62.40 o 
   2   5  11       37.89        3.41     20.05 o 
   3   5  11      321.39      340.26     29.52 o 
   4   5  11      152.69      174.26     26.61 o 
   5   5  11      122.09      102.99     25.58 o 
   6   5  11      279.38      252.15     38.78 o 
   7   5  11        7.61        8.57     38.08 o 
   8   5  11      505.52      420.64     54.31 o 
   9   5  11     1854.57     1694.57    101.82 o 
  10   5  11      708.83      680.95     81.51 o 
  11   5  11      428.97      473.66     87.34 o 
  12   5  11       60.40       42.75     67.57 o 
  13   5  11      237.75      248.36     97.63 o 
  14   5  11       46.69       88.09     74.62 o 
 -15   6  11      141.46       74.62     81.94 o 
 -14   6  11        3.87      -68.78     51.03 o 
 -13   6  11      251.29      212.34     55.28 o 
 -12   6  11        2.10      -57.48     38.32 o 
 -11   6  11      198.57      124.75     47.44 o 
 -10   6  11     2768.29     2751.40    129.88 o 
  -9   6  11    13948.98    13100.26    325.94 o 
  -8   6  11     2331.59     2343.95     91.80 o 
  -7   6  11      192.75      118.41     41.33 o 
  -6   6  11       63.30       -4.53     34.79 o 
  -5   6  11      102.67       27.53     39.45 o 
  -4   6  11       18.79        9.88     26.11 o 
  -3   6  11     3151.17     3035.38     70.53 o 
  -2   6  11    18281.65    18673.44    281.67 o 
  -1   6  11     9045.59     9422.64    157.70 o 
   0   6  11      679.48      701.35     38.46 o 
   1   6  11      520.39      472.72     33.42 o 
   2   6  11        7.31      -29.34     19.56 o 
   3   6  11      676.53      689.11     40.23 o 
   4   6  11     3826.65     4000.17     87.83 o 
   5   6  11     6051.06     6124.82    132.46 o 
   6   6  11     2240.38     2247.09     89.09 o 
   7   6  11      135.78      171.27     47.65 o 
   8   6  11      263.51      263.53     57.92 o 
   9   6  11        0.28      -80.37     53.58 o 
  10   6  11      154.80      131.17     72.07 o 
  11   6  11     2472.51     2670.48    302.12 o 
  12   6  11     3593.81     4133.03   1020.39 o 
  13   6  11       30.87        9.50     71.17 o 
  14   6  11       27.04       68.47     87.46 o 
 -14   7  11        4.95      -19.68     55.80 o 
 -13   7  11      703.72      744.51     88.49 o 
 -12   7  11     2769.73     2523.07    129.54 o 
 -11   7  11      217.83      273.97     69.49 o 
 -10   7  11       27.70       25.46     54.86 o 
  -9   7  11      531.00      611.65     82.55 o 
  -8   7  11       27.39       42.65     44.85 o 
  -7   7  11      142.05       75.81     43.65 o 
  -6   7  11     2158.24     1968.01     84.17 o 
  -5   7  11     3037.30     3019.89    104.07 o 
  -4   7  11      865.16      928.39     62.61 o 
  -3   7  11     1807.09     1665.88     89.40 o 
  -2   7  11      476.13      646.88     60.10 o 
  -1   7  11      416.14      456.63     37.30 o 
   0   7  11      875.46      844.87     43.73 o 
   1   7  11     2290.86     2316.05     89.07 o 
   2   7  11     2266.44     2212.63     65.28 o 
   3   7  11      381.81      349.14     37.49 o 
   4   7  11        5.17      -32.50     27.78 o 
   5   7  11       36.49        3.00     61.11 o 
   6   7  11       68.02      133.69     48.96 o 
   7   7  11     1687.59     1894.99    146.70 o 
   8   7  11     3130.29     3474.76    183.54 o 
   9   7  11     2252.96     2377.61    501.91 o 
  10   7  11        2.46       -6.96     69.73 o 
  11   7  11      140.32      212.13     79.34 o 
  12   7  11        0.45      -17.51     73.16 o 
  13   7  11        9.55     -104.86     69.91 o 
 -13   8  11       63.57       43.20     63.54 o 
 -12   8  11       93.63      102.97     64.94 o 
 -11   8  11       25.87       82.64     60.01 o 
 -10   8  11     2287.68     1922.03    116.48 o 
  -9   8  11     1176.70     1204.97     97.79 o 
  -8   8  11       23.49      -10.22     54.46 o 
  -7   8  11        1.10       -3.92     50.75 o 
  -6   8  11        0.41      -41.60     38.72 o 
  -5   8  11      398.92      362.64     53.51 o 
  -4   8  11      558.62      607.16     59.83 o 
  -3   8  11      430.11      423.06     56.91 o 
  -2   8  11     4337.40     4161.18    105.40 o 
  -1   8  11     1132.11     1050.18     50.24 o 
   0   8  11      157.43      149.64     33.68 o 
   1   8  11       61.04      153.79     35.82 o 
   2   8  11       16.23      118.59     32.99 o 
   3   8  11      167.27      165.14     39.83 o 
   4   8  11      275.95      307.24     47.59 o 
   5   8  11      691.05      676.99     67.09 o 
   6   8  11     2044.81     1958.36     92.96 o 
   7   8  11      343.58      341.14     62.50 o 
   8   8  11      705.53      774.84     77.82 o 
   9   8  11       74.60      173.00     58.18 o 
  10   8  11       11.46      145.36     79.71 o 
  11   8  11      223.87      322.44     97.22 o 
 -11   9  11       17.50       14.77     61.38 o 
 -10   9  11      292.95      244.03     74.18 o 
  -9   9  11       76.66       24.08     59.65 o 
  -8   9  11        8.03      -38.88     55.48 o 
  -7   9  11     1180.37     1117.72     93.67 o 
  -6   9  11     4651.22     4456.01    198.92 o 
  -5   9  11     2738.14     2566.89    104.38 o 
  -4   9  11      168.70      159.04     51.62 o 
  -3   9  11       40.52      -60.70     41.60 o 
  -2   9  11      227.89       62.83     51.13 o 
  -1   9  11        5.54      -45.77     30.52 o 
   0   9  11      947.56      963.28     54.29 o 
   1   9  11     3751.01     3959.95     97.41 o 
   2   9  11     2728.34     3037.15     96.87 o 
   3   9  11      273.85      406.45     52.24 o 
   4   9  11       50.08       16.55     46.15 o 
   5   9  11      466.05      403.83     64.08 o 
   6   9  11     1224.79     1257.05    107.56 o 
   7   9  11      210.03      113.08     61.25 o 
   8   9  11     1154.91     1267.81     91.44 o 
   9   9  11     1741.28     1829.80    178.16 o 
  10   9  11       72.20       75.14     89.18 o 
  -9  10  11      368.53      304.52     77.65 o 
  -8  10  11       29.83       20.63     58.41 o 
  -7  10  11      197.96      201.24     67.30 o 
  -6  10  11      470.66      497.45     80.99 o 
  -5  10  11       89.36      161.88     82.29 o 
  -4  10  11       95.98      106.09     73.05 o 
  -3  10  11       89.14       51.92     56.70 o 
  -2  10  11      122.01       67.58     49.06 o 
  -1  10  11        0.12      -63.88     42.58 o 
   0  10  11       73.11      -29.98     44.48 o 
   1  10  11        2.62       -7.41     40.96 o 
   2  10  11      121.17      124.64     44.42 o 
   3  10  11        4.68      -58.63     39.09 o 
   4  10  11       26.30      -72.28     48.19 o 
   5  10  11      421.78      481.42     71.14 o 
   6  10  11       18.55      -51.96     52.53 o 
   7  10  11      250.10      194.23     63.03 o 
   8  10  11       39.07       -0.90     61.39 o 
  -6  11  11      292.29      294.42     82.03 o 
  -5  11  11        2.83      -67.22     59.76 o 
  -4  11  11      143.17       59.63     64.50 o 
  -3  11  11       43.71       -4.89     59.38 o 
  -2  11  11       25.23      -32.61     86.64 o 
  -1  11  11        6.31      -81.72     57.23 o 
   0  11  11     1066.74     1130.93    103.45 o 
   1  11  11     1914.12     2081.14    100.01 o 
   2  11  11      105.37       82.84     57.49 o 
   3  11  11      213.86      170.81     61.76 o 
   4  11  11       43.17       -3.26     58.32 o 
   5  11  11      202.87      226.95     66.85 o 
 -17   0  12       48.68      216.52    115.76 o 
 -16   0  12     2104.86     2367.83    185.84 o 
 -15   0  12     3932.68     3904.42    231.17 o 
 -14   0  12      880.22      742.32    124.13 o 
 -13   0  12      580.81      479.07    106.69 o 
 -12   0  12     3136.11     2984.29    123.55 o 
 -11   0  12     7161.68     7561.34    219.30 o 
 -10   0  12       76.08       95.79    109.31 o 
  -9   0  12    12944.69    13746.92    343.26 o 
  -8   0  12    30742.48    31564.89    825.48 o 
  -7   0  12     2945.97     2802.41    101.24 o 
  -6   0  12     1680.92     1547.26     72.09 o 
  -5   0  12     1087.60     1036.31     57.88 o 
  -4   0  12    28552.68    28615.93    645.07 o 
  -3   0  12     5524.06     5806.69    157.13 o 
  -2   0  12    33483.40    33661.96    747.20 o 
  -1   0  12     3869.41     3329.65     97.69 o 
   0   0  12     4349.94     4236.54    194.04 o 
   1   0  12     1049.46     1279.67     47.26 o 
   2   0  12      269.17      186.19     49.51 o 
   3   0  12     1792.43     1511.14    101.46 o 
   4   0  12        8.78       11.51     42.54 o 
   5   0  12    18997.27    18508.86    625.52 o 
   6   0  12    14466.93    14249.14    499.99 o 
   7   0  12      540.28      554.74     79.85 o 
   8   0  12      268.36      266.73     71.83 o 
   9   0  12     2866.02     2723.47    161.09 o 
  10   0  12      132.25      189.68     77.06 o 
  11   0  12      142.84       35.22     67.64 o 
  12   0  12     2067.13     2035.54    155.16 o 
  13   0  12     7948.96     7509.33    336.47 o 
  16   0  12       68.00      -88.56     99.02 o 
 -17   1  12       49.59      175.20     72.00 o 
 -16   1  12       14.28       85.92     69.03 o 
 -15   1  12      230.94      345.94     78.14 o 
 -14   1  12     1321.65     1219.77     97.25 o 
 -13   1  12     1168.42     1215.74     92.67 o 
 -12   1  12     4912.07     4930.40    138.90 o 
 -11   1  12      239.65      327.61     39.83 o 
 -10   1  12      340.66      334.53     38.05 o 
  -9   1  12      537.03      620.91     42.15 o 
  -8   1  12     3310.52     3481.65     85.28 o 
  -7   1  12      579.86      608.12     38.11 o 
  -6   1  12     1886.81     1991.77     58.39 o 
  -5   1  12    14313.31    14448.10    268.64 o 
  -4   1  12     5176.51     5183.58    103.54 o 
  -3   1  12      118.15      129.85     31.02 o 
  -2   1  12     9250.54     9439.54    164.18 o 
  -1   1  12     1456.93     1479.38     69.15 o 
   0   1  12     1257.97     1292.70    191.59 o 
   1   1  12     1158.85     1241.86    145.19 o 
   2   1  12     1687.00     1389.52     45.62 o 
   3   1  12     2943.90     2631.82    258.29 o 
   4   1  12        5.66       17.23     17.80 o 
   5   1  12        1.18        9.00     33.71 o 
   6   1  12     1257.31     1218.42     82.98 o 
   7   1  12     1603.73     1707.74    141.91 o 
   8   1  12     2420.01     2357.25    252.61 o 
   9   1  12     3286.33     3024.08    305.78 o 
  10   1  12      554.39      497.17     72.17 o 
  11   1  12        5.21      -68.17     45.45 o 
  12   1  12      652.74      805.56     86.29 o 
  13   1  12      923.73      943.85    131.80 o 
  14   1  12       21.26      -28.57     61.73 o 
  15   1  12        1.53     -136.50     91.00 o 
  16   1  12      687.89      711.99    148.53 o 
 -17   2  12       19.14      -67.66     85.25 o 
 -16   2  12      931.58      883.36    131.27 o 
 -15   2  12      711.97      721.62     90.53 o 
 -14   2  12      432.96      509.26    122.03 o 
 -13   2  12      964.45     1070.62     88.97 o 
 -12   2  12     4008.27     3721.80    116.98 o 
 -11   2  12       14.14        8.13     37.55 o 
 -10   2  12     1647.60     1501.98     68.83 o 
  -9   2  12     1430.39     1492.08     56.17 o 
  -8   2  12     2071.94     2229.80     65.99 o 
  -7   2  12     1934.05     1799.89     58.51 o 
  -6   2  12     2385.89     2637.82     69.19 o 
  -5   2  12     8687.33     9085.85    164.84 o 
  -4   2  12      933.04      946.60     74.63 o 
  -3   2  12     2218.00     2189.38     48.26 o 
  -2   2  12    28137.37    28437.85    401.89 o 
  -1   2  12     7268.77     7077.00    193.38 o 
   0   2  12    11451.42    11752.36    198.71 o 
   1   2  12    11663.70    11330.37    191.49 o 
   2   2  12      491.45      603.64    101.71 o 
   3   2  12      187.95      119.78     28.87 o 
   4   2  12     1279.08     1315.19     78.07 o 
   5   2  12     3356.49     3291.15     86.87 o 
   6   2  12     4984.34     4573.98    257.67 o 
   7   2  12     1085.12     1062.79    144.18 o 
   8   2  12     2681.85     2799.58    243.90 o 
   9   2  12        0.62      -12.04     51.60 o 
  10   2  12      137.70       86.11     44.21 o 
  11   2  12       36.54       49.67     42.68 o 
  12   2  12      155.97      124.29     57.82 o 
  13   2  12     2183.07     2289.50    126.71 o 
  14   2  12     1780.92     1842.17    120.43 o 
  15   2  12       48.76      -37.14    120.81 o 
 -17   3  12       50.29       -2.64     64.10 o 
 -16   3  12      197.04      215.98    154.11 o 
 -15   3  12     1443.46     1243.43     98.93 o 
 -14   3  12      903.27      994.80     94.71 o 
 -13   3  12     1364.50     1261.29     93.77 o 
 -12   3  12     2713.49     2705.14    126.05 o 
 -11   3  12      733.14      834.18     81.89 o 
 -10   3  12      174.33      117.96     49.28 o 
  -9   3  12      233.63      186.83     40.32 o 
  -8   3  12     1269.15     1105.56     49.72 o 
  -7   3  12     3738.32     3851.21     90.76 o 
  -6   3  12     9270.52     9696.38    177.33 o 
  -5   3  12     9908.42     9679.97    175.46 o 
  -4   3  12     7052.10     6872.76    114.05 o 
  -3   3  12      166.22      119.01     33.47 o 
  -2   3  12      229.81      209.37     20.72 o 
  -1   3  12     3357.91     3122.36     75.74 o 
   0   3  12     1357.50     1237.53     44.31 o 
   1   3  12     2466.99     2613.95     84.70 o 
   2   3  12    18861.07    18585.20    333.54 o 
   3   3  12    17282.91    17089.67    252.03 o 
   4   3  12       68.93       84.54     19.09 o 
   5   3  12       63.32       68.47     22.21 o 
   6   3  12     1529.81     1277.70     49.52 o 
   7   3  12      464.71      415.90     45.19 o 
   8   3  12     2604.22     2643.74     92.97 o 
   9   3  12     3845.14     3732.90    115.29 o 
  10   3  12     7092.26     6819.45    216.05 o 
  11   3  12     1087.79     1145.75     89.69 o 
  12   3  12       64.58      -10.62     49.42 o 
  13   3  12       43.91      -25.19     60.88 o 
  14   3  12      184.86      176.78     76.06 o 
  15   3  12      173.12       71.96     76.57 o 
 -16   4  12      370.35      378.81     79.63 o 
 -15   4  12       18.00        9.67     60.28 o 
 -14   4  12       83.23      118.61     64.11 o 
 -13   4  12     1211.57      977.84     85.15 o 
 -12   4  12       16.14       97.19     55.20 o 
 -11   4  12     2048.59     1917.27     83.92 o 
 -10   4  12      983.44      890.35     62.68 o 
  -9   4  12     1281.07     1181.19     75.63 o 
  -8   4  12       21.58        8.98     34.04 o 
  -7   4  12     6017.24     5530.67    173.56 o 
  -6   4  12     6418.34     6333.97    132.01 o 
  -5   4  12     1067.42     1192.43     74.94 o 
  -4   4  12     1422.65     1470.91     62.43 o 
  -3   4  12     4313.01     4353.20     82.71 o 
  -2   4  12     2469.26     2350.16     58.94 o 
  -1   4  12     3847.80     3780.56     74.65 o 
   0   4  12      154.81       76.28     20.80 o 
   1   4  12    14716.41    14459.20    223.62 o 
   2   4  12      924.35      883.28     41.92 o 
   3   4  12     5035.10     4861.36     90.93 o 
   4   4  12       13.50       22.83     18.99 o 
   5   4  12      423.85      505.31     37.70 o 
   6   4  12       10.45       -1.76     25.72 o 
   7   4  12      337.55      329.79     44.62 o 
   8   4  12     3284.76     3199.26    102.68 o 
   9   4  12     1180.21     1065.52     88.39 o 
  10   4  12     2569.87     2274.43    169.63 o 
  11   4  12       86.17      149.79     63.90 o 
  12   4  12      333.84      227.82     70.70 o 
  13   4  12       10.83      -79.21     57.52 o 
  14   4  12      249.53      247.36     79.92 o 
  15   4  12       37.43       16.26     86.47 o 
 -16   5  12      366.83      296.57     65.60 o 
 -15   5  12      105.98       54.97     52.76 o 
 -14   5  12      211.73      242.32     62.25 o 
 -13   5  12      748.26      727.72     79.61 o 
 -12   5  12      460.71      390.07     68.13 o 
 -11   5  12       36.44       86.46     53.91 o 
 -10   5  12     6163.41     5682.17    156.19 o 
  -9   5  12     7035.94     6660.66    169.88 o 
  -8   5  12       12.21        0.00     36.25 o 
  -7   5  12      146.66      144.60     39.52 o 
  -6   5  12       39.48       -3.88     37.71 o 
  -5   5  12     1481.41     1428.34     53.87 o 
  -4   5  12      732.68      698.16     42.25 o 
  -3   5  12     4785.28     4762.45     91.26 o 
  -2   5  12    13076.04    13286.11    233.02 o 
  -1   5  12       62.23      114.50     24.16 o 
   0   5  12     7051.69     7210.25    125.00 o 
   1   5  12      956.35      945.18     39.88 o 
   2   5  12     1647.95     1676.47     50.47 o 
   3   5  12     9173.64     9143.56    152.84 o 
   4   5  12    12150.19    12064.52    192.98 o 
   5   5  12     1033.19     1000.56     64.08 o 
   6   5  12      477.17      441.29     49.92 o 
   7   5  12     2113.24     2008.06    123.70 o 
   8   5  12      324.79      305.56    129.18 o 
   9   5  12      437.77      323.37     64.56 o 
  10   5  12     1778.98     1670.72    184.97 o 
  11   5  12     4772.65     4546.97    393.13 o 
  12   5  12     1123.18     1129.11    177.47 o 
  13   5  12      457.44      512.51    114.36 o 
  14   5  12        1.48       27.58     73.87 o 
 -15   6  12       12.39      -74.02     49.34 o 
 -14   6  12        0.34      -58.21     48.90 o 
 -13   6  12      293.63      157.97     65.28 o 
 -12   6  12      178.93       93.48     63.00 o 
 -11   6  12        4.64      -12.38     51.63 o 
 -10   6  12     1244.44     1357.86     78.73 o 
  -9   6  12      549.83     1016.42     69.52 o 
  -8   6  12      121.65      233.50     47.24 o 
  -7   6  12      706.57      750.32     64.23 o 
  -6   6  12      805.65      811.32     59.76 o 
  -5   6  12      134.18      108.95     39.99 o 
  -4   6  12      221.48      209.39     33.40 o 
  -3   6  12       10.87       69.15     26.41 o 
  -2   6  12     1231.62     1493.58     54.75 o 
  -1   6  12     1288.80     1367.44     58.09 o 
   0   6  12       23.73       47.46     24.02 o 
   1   6  12       23.02      -31.79     21.19 o 
   2   6  12        1.17      -30.81     20.54 o 
   3   6  12        8.42      -14.57     25.20 o 
   4   6  12       90.22       33.94     25.86 o 
   5   6  12     1059.21     1205.33     57.88 o 
   6   6  12     2434.82     2430.48     92.93 o 
   7   6  12     3280.71     3285.00    111.14 o 
   8   6  12        2.50      -31.52     74.79 o 
   9   6  12      402.91      283.03     71.75 o 
  10   6  12      161.81      129.95    116.80 o 
  11   6  12       71.79      193.76     72.29 o 
  12   6  12       18.80       68.18     71.46 o 
  13   6  12      236.22      359.52    121.16 o 
 -14   7  12        6.11      -54.47     50.85 o 
 -13   7  12        0.96      -12.09     56.58 o 
 -12   7  12        6.94       46.83     61.57 o 
 -11   7  12      969.28      959.69     93.05 o 
 -10   7  12     2719.45     2758.08    133.18 o 
  -9   7  12      144.09      149.42     48.57 o 
  -8   7  12     1533.87     1452.62     78.88 o 
  -7   7  12      512.13      503.27     57.94 o 
  -6   7  12       71.62       30.08     40.01 o 
  -5   7  12      409.24      397.61     52.45 o 
  -4   7  12     1180.34     1116.79     68.09 o 
  -3   7  12     3516.94     3378.99    108.15 o 
  -2   7  12     4478.45     4328.47     92.88 o 
  -1   7  12      914.63      955.46     45.74 o 
   0   7  12     5162.50     5162.97    105.17 o 
   1   7  12       41.18      -18.65     27.61 o 
   2   7  12      719.24      728.25     44.43 o 
   3   7  12     1837.23     1817.39     61.27 o 
   4   7  12     3622.48     3570.61     98.21 o 
   5   7  12     3614.83     3730.69    141.70 o 
   6   7  12        1.83      101.31     49.18 o 
   7   7  12     2476.83     2657.12    106.51 o 
   8   7  12     3181.58     3338.35    289.65 o 
   9   7  12       31.42      138.15     70.88 o 
  10   7  12        2.95      -27.90     66.91 o 
  11   7  12     1146.35     1223.91    205.02 o 
  12   7  12      700.74      895.18    278.07 o 
 -13   8  12      606.27      595.54     88.96 o 
 -12   8  12       51.25       99.76     63.29 o 
 -11   8  12      349.06      355.12     75.86 o 
 -10   8  12       46.64      188.66     66.04 o 
  -9   8  12      169.16      155.42     64.83 o 
  -8   8  12      543.22      515.10     79.22 o 
  -7   8  12     3309.13     3225.11    116.41 o 
  -6   8  12     1419.77     1332.84     76.42 o 
  -5   8  12       33.55       37.71     42.72 o 
  -4   8  12     1148.20     1004.39     70.50 o 
  -3   8  12      314.54      306.96     50.13 o 
  -2   8  12      172.21      159.30     44.75 o 
  -1   8  12      378.14      443.92     41.18 o 
   0   8  12     4799.03     4936.38    107.12 o 
   1   8  12     7057.34     7602.95    144.51 o 
   2   8  12       10.22       39.37     34.39 o 
   3   8  12     1288.52     1219.66     64.69 o 
   4   8  12     1442.03     1497.35     80.97 o 
   5   8  12       46.91      -13.17     45.59 o 
   6   8  12       56.36       23.29     47.58 o 
   7   8  12      175.90      136.55     56.83 o 
   8   8  12     2433.55     2672.84    115.00 o 
   9   8  12      272.88      304.35     80.30 o 
  10   8  12      204.08      335.47     86.75 o 
  11   8  12      641.86      905.84    130.75 o 
 -11   9  12      112.60       50.15     66.60 o 
 -10   9  12      268.64      133.16     74.27 o 
  -9   9  12        1.23      -76.49     50.99 o 
  -8   9  12        0.15       -1.32     60.24 o 
  -7   9  12      186.89      195.28     69.80 o 
  -6   9  12        5.67       51.43     63.33 o 
  -5   9  12      386.22      503.09     62.40 o 
  -4   9  12       29.63       20.57     45.34 o 
  -3   9  12      161.62      159.11     48.80 o 
  -2   9  12       62.67      -47.17     41.01 o 
  -1   9  12      633.17      607.43     53.51 o 
   0   9  12      128.44       76.26     34.85 o 
   1   9  12        2.16       -0.32     33.72 o 
   2   9  12      382.16      478.91     53.97 o 
   3   9  12     1163.46     1100.04     75.65 o 
   4   9  12       11.35      -61.41     40.94 o 
   5   9  12       97.04       32.42     51.41 o 
   6   9  12      104.75       67.57     54.45 o 
   7   9  12      452.23      560.97     75.25 o 
   8   9  12      345.52      342.84     88.57 o 
   9   9  12       40.45      153.76     83.25 o 
  -9  10  12       16.90      -31.35     61.49 o 
  -8  10  12      626.72      624.29     89.00 o 
  -7  10  12     1759.68     1618.33    110.69 o 
  -6  10  12     1084.79      962.21    101.90 o 
  -5  10  12      209.26      198.31     68.27 o 
  -4  10  12       25.04       -9.39     58.18 o 
  -3  10  12      109.07       58.52     50.68 o 
  -2  10  12      941.53      917.65     76.63 o 
  -1  10  12      179.27      121.01     51.34 o 
   0  10  12      997.59     1034.05     80.17 o 
   1  10  12     1408.16     1443.72     93.64 o 
   2  10  12      311.14      323.03     53.51 o 
   3  10  12        9.14      -61.49     47.36 o 
   4  10  12       32.09      -30.99     51.11 o 
   5  10  12      748.25      934.37     89.60 o 
   6  10  12      449.51      515.17     74.53 o 
   7  10  12      148.17      177.75     64.47 o 
  -6  11  12        1.00      -81.26     54.79 o 
  -5  11  12       10.45      -89.38     59.59 o 
  -4  11  12      169.78       95.59     72.61 o 
  -3  11  12      148.78       65.95     69.91 o 
  -2  11  12        7.28      -82.64     55.09 o 
  -1  11  12        6.34      -57.11     57.19 o 
   0  11  12      443.50      460.46     86.19 o 
   1  11  12      178.49      185.35     57.75 o 
   2  11  12       32.73       64.65     68.85 o 
   3  11  12        0.18        0.77     54.02 o 
   4  11  12      145.83      277.15     67.22 o 
 -17   1  13      635.18      739.71     98.08 o 
 -16   1  13     2210.12     2171.17    128.27 o 
 -15   1  13     1091.26     1210.24    100.71 o 
 -14   1  13       67.17       69.89     64.49 o 
 -13   1  13     1419.18     1311.91     75.38 o 
 -12   1  13     2632.15     2649.77     99.08 o 
 -11   1  13       73.98       90.30     40.01 o 
 -10   1  13     5341.22     5604.06    123.60 o 
  -9   1  13     5995.01     5967.58    126.51 o 
  -8   1  13     4717.99     4710.89    131.05 o 
  -7   1  13      289.34      337.42     36.94 o 
  -6   1  13      102.78      116.62     28.33 o 
  -5   1  13     6800.92     6818.44    131.65 o 
  -4   1  13      680.10      753.21     45.50 o 
  -3   1  13    16422.86    16318.20    271.18 o 
  -2   1  13    20783.40    19901.94    323.51 o 
  -1   1  13      168.73       89.92     19.80 o 
   0   1  13     4035.93     4781.38     92.91 o 
   1   1  13     1647.21     1690.62     54.58 o 
   2   1  13        6.53       -9.03     18.52 o 
   3   1  13        4.31       -4.05     15.47 o 
   4   1  13     2803.30     2681.69    165.62 o 
   5   1  13    24855.84    25917.48    862.26 o 
   6   1  13    11385.16    11328.00    686.19 o 
   7   1  13      216.94      193.17     63.63 o 
   8   1  13      307.48      416.23     83.16 o 
   9   1  13      519.76      520.15     66.60 o 
  10   1  13     1057.94      955.98     79.96 o 
  11   1  13      780.00      849.68     81.85 o 
  12   1  13     2060.11     1950.66    111.44 o 
  13   1  13     2641.76     2888.74    193.16 o 
  14   1  13       84.90      212.01     80.17 o 
  15   1  13       54.00     -146.96     97.98 o 
 -17   2  13       51.73       32.28     73.15 o 
 -16   2  13      141.54      141.95     72.77 o 
 -15   2  13      844.51      751.51     93.22 o 
 -14   2  13       27.43        3.78     94.49 o 
 -13   2  13     6723.20     6630.88    375.52 o 
 -12   2  13      748.00      858.09     67.50 o 
 -11   2  13       34.91        3.85     38.22 o 
 -10   2  13       96.48      111.09     38.40 o 
  -9   2  13     2344.70     2263.35     69.35 o 
  -8   2  13     7088.10     6950.77    139.69 o 
  -7   2  13      177.91      241.60     31.18 o 
  -6   2  13    16504.26    16412.00    279.04 o 
  -5   2  13    16961.85    17719.60    345.19 o 
  -4   2  13     1801.16     1549.30     54.13 o 
  -3   2  13      577.56      566.16     46.26 o 
  -2   2  13     5796.93     6000.15    116.09 o 
  -1   2  13    14721.77    14394.00    281.68 o 
   0   2  13      142.37      320.54     69.72 o 
   1   2  13    19660.34    18934.55    365.53 o 
   2   2  13    14998.88    14303.74    270.70 o 
   3   2  13      130.36      104.15     22.61 o 
   4   2  13     2243.33     1761.92     58.69 o 
   5   2  13      637.92      705.12     58.52 o 
   6   2  13     5774.35     5620.16    183.05 o 
   7   2  13      206.39      283.91     54.39 o 
   8   2  13     5513.43     5515.38    531.90 o 
   9   2  13      758.15      791.30     90.65 o 
  10   2  13      832.61      973.29     72.06 o 
  11   2  13       45.69        2.05     42.91 o 
  12   2  13        1.85        7.05     55.22 o 
  13   2  13       64.39       83.27     62.00 o 
  14   2  13       69.30       56.91     77.58 o 
  15   2  13      331.49      221.46     84.84 o 
 -17   3  13        0.83      -88.50     64.16 o 
 -16   3  13       36.83      -20.02     67.14 o 
 -15   3  13      367.12      370.10     78.77 o 
 -14   3  13      370.14      358.18     77.13 o 
 -13   3  13      772.86      993.80     89.23 o 
 -12   3  13       26.18       -6.68     42.17 o 
 -11   3  13     1316.43     1196.62     68.92 o 
 -10   3  13        0.82      -51.42     34.28 o 
  -9   3  13      355.82      402.77     55.90 o 
  -8   3  13     3991.11     3916.75     94.26 o 
  -7   3  13    10926.94    10748.62    196.87 o 
  -6   3  13      270.41      436.54     49.93 o 
  -5   3  13     2540.19     2596.66     70.15 o 
  -4   3  13     1310.56     1199.38     59.71 o 
  -3   3  13      144.33      101.19     19.31 o 
  -2   3  13     1050.45     1068.58     37.00 o 
  -1   3  13      263.99      184.78     22.25 o 
   0   3  13     5752.73     5555.58     97.00 o 
   1   3  13     7728.32     7868.01    128.70 o 
   2   3  13     4445.08     4618.28     84.86 o 
   3   3  13     5349.90     5151.47     91.86 o 
   4   3  13       16.08       49.74     20.98 o 
   5   3  13       65.20       27.37     22.39 o 
   6   3  13      772.17      662.04     51.73 o 
   7   3  13      785.87      791.25     63.58 o 
   8   3  13     3236.87     3443.61    163.68 o 
   9   3  13       82.83      170.21     49.62 o 
  10   3  13     2059.85     2088.23    111.19 o 
  11   3  13      763.77      852.15     84.31 o 
  12   3  13        2.61      -61.67     61.71 o 
  13   3  13      505.55      491.61    115.06 o 
  14   3  13      186.65       87.59     71.42 o 
  15   3  13      112.44       32.14     78.87 o 
 -16   4  13      216.53      165.80     70.03 o 
 -15   4  13      251.25      180.34     70.05 o 
 -14   4  13      811.48      789.57     89.46 o 
 -13   4  13     2366.52     2195.80    117.72 o 
 -12   4  13     2837.35     2725.51    102.45 o 
 -11   4  13      512.02      458.38     54.36 o 
 -10   4  13      760.30      744.83     61.85 o 
  -9   4  13        2.99      -39.01     34.23 o 
  -8   4  13      203.84      185.21     40.78 o 
  -7   4  13      122.33      174.52     50.70 o 
  -6   4  13     3560.26     3704.69     90.58 o 
  -5   4  13     8915.24     9302.08    174.55 o 
  -4   4  13     4129.65     4121.45     94.22 o 
  -3   4  13     1788.90     1743.75     47.99 o 
  -2   4  13      619.84      740.94     33.87 o 
  -1   4  13     1722.38     1766.30     47.97 o 
   0   4  13     3903.50     3818.79     76.60 o 
   1   4  13      527.47      604.90     35.77 o 
   2   4  13     5562.16     5392.79     98.60 o 
   3   4  13     6299.36     6361.25    112.02 o 
   4   4  13      731.63      721.34     42.02 o 
   5   4  13       98.23       46.54     26.84 o 
   6   4  13       33.65        9.73     33.45 o 
   7   4  13     3728.88     3519.10    113.73 o 
   8   4  13     4087.55     4040.01    120.39 o 
   9   4  13     1398.75     1472.93     95.06 o 
  10   4  13      312.90      372.47     71.73 o 
  11   4  13       16.63        3.92     53.82 o 
  12   4  13      231.79       83.30     62.88 o 
  13   4  13       41.03      -95.30     63.74 o 
  14   4  13        0.36      -96.43     64.29 o 
 -15   5  13       80.96       18.87     55.26 o 
 -14   5  13     1107.16      888.15    209.03 o 
 -13   5  13      188.47      100.24     59.27 o 
 -12   5  13      392.77      445.18     70.65 o 
 -11   5  13     1750.88     1559.21     80.03 o 
 -10   5  13      459.78      647.93     62.81 o 
  -9   5  13     2462.44     2447.11     94.80 o 
  -8   5  13      623.60      694.87     66.23 o 
  -7   5  13      660.90      600.71     55.75 o 
  -6   5  13      279.79      159.44     39.51 o 
  -5   5  13      400.30      425.09     37.09 o 
  -4   5  13     1773.73     1593.27     84.75 o 
  -3   5  13       25.77        9.76     22.07 o 
  -2   5  13     3226.34     3275.22     73.00 o 
  -1   5  13      280.16      287.47     29.33 o 
   0   5  13      994.72      897.73     40.09 o 
   1   5  13     1380.02     1257.26     44.27 o 
   2   5  13      299.69      298.76     29.80 o 
   3   5  13     1589.12     1568.39     83.48 o 
   4   5  13      783.94      846.36     46.74 o 
   5   5  13       38.34       23.90     28.40 o 
   6   5  13      170.45      141.44     35.09 o 
   7   5  13       68.45       51.47     53.17 o 
   8   5  13      773.49      783.84     82.09 o 
   9   5  13      165.29      160.87     63.49 o 
  10   5  13     2181.98     1964.60    113.92 o 
  11   5  13       33.71       37.19     64.85 o 
  12   5  13      812.05      909.88    104.94 o 
  13   5  13       22.50       -8.84     64.92 o 
  14   5  13      130.97      229.23     82.56 o 
 -15   6  13      572.14      495.69     79.36 o 
 -14   6  13      260.69      247.25     66.43 o 
 -13   6  13       38.27       37.33     55.84 o 
 -12   6  13       93.75       17.61     55.90 o 
 -11   6  13     1945.94     1764.94    128.49 o 
 -10   6  13     6399.89     6062.91    166.59 o 
  -9   6  13      395.14      565.87     60.57 o 
  -8   6  13     6565.54     6207.51    164.96 o 
  -7   6  13      691.39      623.17     59.89 o 
  -6   6  13      307.70      177.98     44.41 o 
  -5   6  13     4734.83     4651.60    135.27 o 
  -4   6  13     6068.17     5854.52    127.53 o 
  -3   6  13     6737.53     6630.50    138.73 o 
  -2   6  13     2637.58     2743.10     68.57 o 
  -1   6  13     2348.05     2251.34     61.49 o 
   0   6  13     2592.51     2487.91     64.62 o 
   1   6  13      138.78       90.60     26.09 o 
   2   6  13      219.62      236.84     31.62 o 
   3   6  13     9100.39     8939.89    175.16 o 
   4   6  13     1976.72     1894.88     67.95 o 
   5   6  13      109.79      114.14     34.84 o 
   6   6  13      663.99      747.33     61.70 o 
   7   6  13      643.10      650.85     79.31 o 
   8   6  13      336.12      363.65     69.83 o 
   9   6  13      128.36       72.66     62.05 o 
  10   6  13     1251.46     1136.88     97.70 o 
  11   6  13     2636.29     2687.28    270.05 o 
  12   6  13        3.27       96.03     71.86 o 
  13   6  13      949.02     1083.29    123.39 o 
 -14   7  13      830.18      770.85     92.84 o 
 -13   7  13      344.18      315.52     75.44 o 
 -12   7  13        0.01       52.20     57.18 o 
 -11   7  13      237.49      277.87     69.15 o 
 -10   7  13       30.06       36.56     85.60 o 
  -9   7  13      125.05      235.39     55.27 o 
  -8   7  13      195.67      217.44     52.77 o 
  -7   7  13      916.38      982.22     69.16 o 
  -6   7  13        5.73      -55.73     37.71 o 
  -5   7  13      220.52      196.83     48.30 o 
  -4   7  13      215.08      187.10     45.18 o 
  -3   7  13      196.88      223.12     37.22 o 
  -2   7  13       16.85       37.56     27.30 o 
  -1   7  13     2215.67     2302.47     70.31 o 
   0   7  13     1563.49     1646.65     65.50 o 
   1   7  13      211.53      218.90     34.52 o 
   2   7  13      123.78       66.90     31.76 o 
   3   7  13      224.56      221.67     42.67 o 
   4   7  13       21.71       -5.96     34.30 o 
   5   7  13      867.17     1007.79     70.71 o 
   6   7  13      970.49     1068.98     74.08 o 
   7   7  13      643.73      795.91     90.85 o 
   8   7  13       37.73       67.16     65.88 o 
   9   7  13      270.34      215.05     72.88 o 
  10   7  13      110.25       46.48     63.08 o 
  11   7  13       28.45       28.24     71.63 o 
  12   7  13      108.58       84.04     84.82 o 
 -12   8  13       49.83       36.98     61.61 o 
 -11   8  13      650.43      676.79     89.15 o 
 -10   8  13      713.51      663.20     89.50 o 
  -9   8  13       33.01        4.19     57.07 o 
  -8   8  13        6.83      -62.37     41.58 o 
  -7   8  13      102.92      183.81     52.97 o 
  -6   8  13       55.11       92.29     48.96 o 
  -5   8  13      959.03      913.16     70.37 o 
  -4   8  13       63.15       65.69     43.78 o 
  -3   8  13      933.20      890.00     67.93 o 
  -2   8  13     1521.94     1361.55     75.33 o 
  -1   8  13      490.79      483.16     42.54 o 
   0   8  13     1548.75     1636.36     66.77 o 
   1   8  13        2.04       66.42     34.82 o 
   2   8  13      445.53      487.44     45.60 o 
   3   8  13      351.18      274.10     52.52 o 
   4   8  13      290.63      321.44     55.75 o 
   5   8  13      461.34      417.71     60.43 o 
   6   8  13       21.78      -79.57     60.18 o 
   7   8  13      594.96      725.25     76.14 o 
   8   8  13      679.80      919.98    106.04 o 
   9   8  13      145.33      181.27     74.42 o 
  10   8  13       17.28       28.66     68.55 o 
  11   8  13      289.19      414.13    108.61 o 
 -11   9  13      236.05      242.10     72.34 o 
 -10   9  13      138.89       82.78     67.66 o 
  -9   9  13        0.12      -77.29     51.52 o 
  -8   9  13     1133.42     1092.86     97.36 o 
  -7   9  13     2412.25     2421.53    132.76 o 
  -6   9  13      815.26      853.40     75.00 o 
  -5   9  13      174.74      188.86     54.76 o 
  -4   9  13      485.42      492.63     62.73 o 
  -3   9  13      979.10      996.60     72.10 o 
  -2   9  13      711.21      833.30     72.02 o 
  -1   9  13      214.33      154.47     52.10 o 
   0   9  13     1002.06      978.11     52.65 o 
   1   9  13      924.81     1032.09     57.83 o 
   2   9  13      125.35      119.24     49.90 o 
   3   9  13      983.73     1121.29     77.61 o 
   4   9  13      681.28      667.38     71.53 o 
   5   9  13      612.13      554.55     72.02 o 
   6   9  13      498.84      573.18     71.62 o 
   7   9  13      398.22      417.04     71.09 o 
   8   9  13     1151.13     1263.45    182.18 o 
   9   9  13        1.29      152.91     80.68 o 
  -9  10  13       98.32       75.23     72.27 o 
  -8  10  13      113.38       75.03     67.24 o 
  -7  10  13      212.30      280.38     77.41 o 
  -6  10  13       29.72       -4.27     59.40 o 
  -5  10  13      496.68      474.69     80.61 o 
  -4  10  13       13.07      -30.82     45.69 o 
  -3  10  13      218.48      170.21     57.73 o 
  -2  10  13        6.25      -18.62     44.99 o 
  -1  10  13        2.74      -61.72     41.15 o 
   0  10  13        3.33       55.81     60.75 o 
   1  10  13       19.23       53.18     48.91 o 
   2  10  13        0.37      -70.54     47.03 o 
   3  10  13        0.15      -30.98     53.13 o 
   4  10  13      358.79      347.59     65.71 o 
   5  10  13       85.74       47.73     57.67 o 
   6  10  13      259.94      161.46     62.30 o 
   7  10  13        0.74      -30.30     53.87 o 
  -5  11  13       10.37      -73.42     60.08 o 
  -4  11  13        5.32      -70.13     58.74 o 
  -3  11  13      349.01      426.54     86.66 o 
  -2  11  13      128.03       56.10     63.96 o 
  -1  11  13      143.02      113.72     71.11 o 
   0  11  13      963.79     1093.09    108.60 o 
   1  11  13      237.77      169.11    107.74 o 
   2  11  13      180.38      147.18     85.95 o 
   3  11  13      245.77      320.75     72.23 o 
 -17   0  14     3257.09     3541.45    235.70 o 
 -16   0  14     1816.18     1900.61    173.29 o 
 -15   0  14       27.74     -122.38     85.08 o 
 -14   0  14     2267.73     2348.65    184.45 o 
 -13   0  14      885.76      787.30    128.31 o 
 -12   0  14     1588.38     1533.10    128.14 o 
 -11   0  14     3124.93     3412.78    139.29 o 
 -10   0  14    10669.98    11562.17    306.07 o 
  -9   0  14    10946.84    11380.29    334.55 o 
  -8   0  14     1692.97     1603.20     81.59 o 
  -7   0  14      146.16      180.60     46.90 o 
  -6   0  14      302.98      380.24     47.66 o 
  -5   0  14     2631.29     2481.83     94.28 o 
  -4   0  14      921.26      873.20     74.27 o 
  -3   0  14    30131.80    30181.60    680.28 o 
  -2   0  14    13915.77    13234.19    316.60 o 
  -1   0  14     1413.73     1292.15     59.14 o 
   0   0  14      519.92      550.83     38.64 o 
   1   0  14       18.60       24.80     18.48 o 
   2   0  14       10.87       -3.84     36.96 o 
   3   0  14      284.29      216.52     60.32 o 
   4   0  14    20841.67    21428.98    722.10 o 
   5   0  14    22280.99    22507.07    757.31 o 
   6   0  14        6.26       11.85     60.67 o 
   7   0  14     3331.83     2972.77    167.01 o 
   8   0  14      844.64      733.60     95.54 o 
   9   0  14     1084.42     1066.93    110.88 o 
  10   0  14     4642.27     4468.92    226.64 o 
  11   0  14     2696.01     2681.98    177.12 o 
  12   0  14     2449.70     2690.00    188.28 o 
  13   0  14      187.77      387.37    111.57 o 
 -17   1  14        2.50      107.37     75.15 o 
 -16   1  14      151.37      351.19     85.18 o 
 -15   1  14      274.32      168.68     76.83 o 
 -14   1  14     1573.66     1508.98    125.70 o 
 -13   1  14     4488.55     4607.16    139.33 o 
 -12   1  14       47.39       17.89     65.64 o 
 -11   1  14     1294.40     1421.81     63.34 o 
 -10   1  14      205.21      304.64     38.47 o 
  -9   1  14      152.94      114.01     32.82 o 
  -8   1  14      158.19      111.84     30.96 o 
  -7   1  14     1595.50     1535.07     55.41 o 
  -6   1  14     4542.49     4441.41     98.50 o 
  -5   1  14     1695.90     1790.86     56.61 o 
  -4   1  14     3188.23     3287.18     78.23 o 
  -3   1  14     1218.28     1608.23     63.51 o 
  -2   1  14     1128.29     1471.61     47.63 o 
  -1   1  14      514.31      590.88     33.12 o 
   0   1  14    25880.04    26798.16    426.82 o 
   1   1  14      164.25      103.66     27.84 o 
   2   1  14      502.66      485.35     44.46 o 
   3   1  14      208.89      164.56     37.23 o 
   4   1  14      605.98      625.88     59.29 o 
   5   1  14      723.74      962.12    204.15 o 
   6   1  14       75.19      160.82     46.53 o 
   7   1  14     3429.22     3251.22    287.31 o 
   8   1  14     2729.00     2646.62    113.75 o 
   9   1  14       94.57       88.02     50.00 o 
  10   1  14        3.48      -51.17     47.36 o 
  11   1  14      264.17      292.88     64.89 o 
  12   1  14       71.72       24.70    135.28 o 
  13   1  14        2.04       57.53     86.82 o 
  14   1  14      230.25      267.19     75.09 o 
  15   1  14      357.18      220.01    118.55 o 
 -17   2  14        5.04      -26.02    111.57 o 
 -16   2  14      446.56      610.36     93.78 o 
 -15   2  14      131.89       91.55     66.37 o 
 -14   2  14      118.20       74.00     86.12 o 
 -13   2  14        1.31      129.23     51.58 o 
 -12   2  14      337.70      344.03     71.69 o 
 -11   2  14     3251.32     3139.93    107.11 o 
 -10   2  14     1941.64     1834.21     78.44 o 
  -9   2  14      629.37      607.91     45.65 o 
  -8   2  14     2600.63     2521.82     74.20 o 
  -7   2  14     1505.17     1600.05     67.94 o 
  -6   2  14      597.18      915.22     52.99 o 
  -5   2  14     1165.71     1386.85     63.41 o 
  -4   2  14      255.96      256.45     21.75 o 
  -3   2  14    16531.52    16659.23    284.77 o 
  -2   2  14    15966.93    16001.63    268.37 o 
  -1   2  14     1663.12     1797.87     77.61 o 
   0   2  14      678.59      634.80     60.69 o 
   1   2  14        0.44      -39.52     26.35 o 
   2   2  14     1613.04     1622.86     87.11 o 
   3   2  14      749.99      693.70     50.99 o 
   4   2  14     1366.73     1277.24     72.93 o 
   5   2  14    10730.31    10496.16    276.50 o 
   6   2  14     4536.85     4342.09    262.55 o 
   7   2  14     1012.18      940.30    153.24 o 
   8   2  14       45.55      -23.00     44.12 o 
   9   2  14       15.35      -50.58     48.88 o 
  10   2  14     1104.44     1043.92     96.58 o 
  11   2  14      988.58      946.41     70.25 o 
  12   2  14      319.59      314.59    115.41 o 
  13   2  14     2088.86     2135.56    124.38 o 
  14   2  14        0.16      -82.36     67.61 o 
  15   2  14      119.01       -9.88     74.63 o 
 -16   3  14      218.27      113.75     80.02 o 
 -15   3  14        1.05       26.62     61.35 o 
 -14   3  14     2038.97     1863.40    113.96 o 
 -13   3  14     5268.40     5269.30    153.67 o 
 -12   3  14       85.91       48.44     44.94 o 
 -11   3  14       96.18       12.84     42.13 o 
 -10   3  14      340.30      296.32     48.07 o 
  -9   3  14      777.87      813.37     59.55 o 
  -8   3  14      916.81     1107.10     52.98 o 
  -7   3  14     7938.72     8319.43    176.70 o 
  -6   3  14    10276.22    10620.56    195.18 o 
  -5   3  14     1611.35     1599.94     55.90 o 
  -4   3  14      733.73      606.75     38.77 o 
  -3   3  14      809.37      716.80     31.93 o 
  -2   3  14     5399.53     5363.11     99.91 o 
  -1   3  14       10.05       26.41     18.26 o 
   0   3  14     5978.64     5913.48    102.86 o 
   1   3  14    12325.35    12359.70    190.12 o 
   2   3  14     4509.89     4287.95     82.95 o 
   3   3  14      144.69      195.98     26.96 o 
   4   3  14     3967.40     3582.34     83.89 o 
   5   3  14       60.15       25.17     29.58 o 
   6   3  14      150.21      119.57     38.50 o 
   7   3  14     3470.41     3230.33    116.84 o 
   8   3  14     9452.44     9450.97    363.19 o 
   9   3  14      945.33     1044.35     69.84 o 
  10   3  14      374.82      519.40     88.39 o 
  11   3  14        3.76       -9.42     52.22 o 
  12   3  14      152.50      117.73     60.28 o 
  13   3  14        5.03      -85.70     58.05 o 
  14   3  14      113.90       32.12     67.39 o 
 -16   4  14        6.78      -83.07     62.80 o 
 -15   4  14      958.58      907.64     98.83 o 
 -14   4  14      551.69      712.62    116.98 o 
 -13   4  14       26.36      113.59     62.69 o 
 -12   4  14     3259.69     3040.92    112.54 o 
 -11   4  14      655.71      636.44     62.38 o 
 -10   4  14     2782.33     2631.10     98.03 o 
  -9   4  14      694.04      802.34     61.23 o 
  -8   4  14     5020.91     4742.12    131.03 o 
  -7   4  14     2117.31     1884.44    132.10 o 
  -6   4  14     1259.54     1574.83    102.01 o 
  -5   4  14     3644.63     3633.62     89.34 o 
  -4   4  14     1363.84     1348.45     53.12 o 
  -3   4  14     2039.52     1973.54     51.88 o 
  -2   4  14        7.27       -2.94     20.08 o 
  -1   4  14     5088.39     5052.94     94.69 o 
   0   4  14     5478.29     5289.73     97.90 o 
   1   4  14      136.00      126.17     24.49 o 
   2   4  14     9485.81     9531.40    155.28 o 
   3   4  14      205.45      244.08     31.53 o 
   4   4  14     1826.22     1663.45     64.22 o 
   5   4  14      186.24      127.18     34.85 o 
   6   4  14       87.96       85.25     36.34 o 
   7   4  14      441.15      549.59     53.00 o 
   8   4  14       43.63       63.05     39.92 o 
   9   4  14     1050.14     1057.85     85.49 o 
  10   4  14     1130.65     1155.00     94.12 o 
  11   4  14      390.40      355.81     72.80 o 
  12   4  14       73.85      -51.04     55.28 o 
  13   4  14      196.21      127.85     69.59 o 
  14   4  14       91.49       87.00     71.05 o 
 -15   5  14      262.89      120.90     56.76 o 
 -14   5  14      332.06      235.67     63.42 o 
 -13   5  14      202.33      224.96     62.13 o 
 -12   5  14      573.27      595.49     63.67 o 
 -11   5  14     2682.74     2431.88     98.34 o 
 -10   5  14     2861.86     2606.23    111.17 o 
  -9   5  14     1693.80     1677.71     82.12 o 
  -8   5  14     2519.17     2452.34     94.42 o 
  -7   5  14      187.99      164.70     45.09 o 
  -6   5  14     1639.40     1561.36     75.68 o 
  -5   5  14    10510.20    10219.98    222.90 o 
  -4   5  14      558.16      558.07     58.64 o 
  -3   5  14      274.06      299.27     34.93 o 
  -2   5  14     1056.53     1154.02     43.95 o 
  -1   5  14     6090.02     6263.76    114.48 o 
   0   5  14     2395.87     2281.42     59.92 o 
   1   5  14     2641.41     2614.92     64.48 o 
   2   5  14     7956.24     7756.06    153.44 o 
   3   5  14     3962.04     3976.23     97.16 o 
   4   5  14       99.18      111.10     32.45 o 
   5   5  14        3.22      -41.77     27.85 o 
   6   5  14       15.98      -15.23     39.50 o 
   7   5  14     1923.06     1656.64     78.03 o 
   8   5  14     1737.79     1646.76     99.99 o 
   9   5  14     2907.10     2849.85    132.05 o 
  10   5  14      559.61      604.72     82.56 o 
  11   5  14       17.67      -60.66     74.09 o 
  12   5  14      556.96      569.06    117.68 o 
  13   5  14      276.81      257.37     83.27 o 
 -14   6  14       29.91       19.62     57.64 o 
 -13   6  14       10.41       -0.16     57.75 o 
 -12   6  14       72.36       72.77     60.36 o 
 -11   6  14      178.32      253.16     53.96 o 
 -10   6  14     1020.82     1206.56     77.32 o 
  -9   6  14      155.70      330.56     75.36 o 
  -8   6  14      442.16      584.90     60.77 o 
  -7   6  14      128.10       90.90     42.97 o 
  -6   6  14      105.40       56.04     43.65 o 
  -5   6  14      448.43      512.28     54.87 o 
  -4   6  14      603.05      694.06     47.44 o 
  -3   6  14     2891.01     3084.54     85.60 o 
  -2   6  14     1111.56     1113.73     47.33 o 
  -1   6  14       29.94       30.52     26.41 o 
   0   6  14      530.90      556.38     38.00 o 
   1   6  14      444.90      449.15     36.25 o 
   2   6  14      294.57      210.00     39.43 o 
   3   6  14      374.00      432.40     63.02 o 
   4   6  14     1174.47     1305.28     61.23 o 
   5   6  14     3379.60     3345.40     92.91 o 
   6   6  14        0.93       16.15     53.72 o 
   7   6  14      160.38       97.03     62.50 o 
   8   6  14     1135.10     1036.76     97.12 o 
   9   6  14        0.32      -61.46     55.96 o 
  10   6  14       96.44      148.99     69.11 o 
  11   6  14        2.03        0.55     64.15 o 
  12   6  14     1002.58     1120.29    116.01 o 
 -13   7  14      189.50      169.67     67.85 o 
 -12   7  14      916.44      886.51     94.99 o 
 -11   7  14     1296.44     1098.68     93.81 o 
 -10   7  14       30.48      -25.86     48.50 o 
  -9   7  14     1705.85     1653.14     88.31 o 
  -8   7  14     2597.54     2378.67     99.73 o 
  -7   7  14      302.76      235.37     52.85 o 
  -6   7  14       16.67      -52.71     35.63 o 
  -5   7  14     2335.34     2191.37     89.98 o 
  -4   7  14     1980.79     1841.60    121.20 o 
  -3   7  14      206.14      191.56     37.42 o 
  -2   7  14      317.11      360.24     43.82 o 
  -1   7  14     8396.18     8715.52    155.09 o 
   0   7  14     1464.66     1468.61     64.85 o 
   1   7  14      937.49      904.09     50.75 o 
   2   7  14      427.79      389.66     44.76 o 
   3   7  14     3291.48     3179.81     91.96 o 
   4   7  14      506.97      624.98     51.95 o 
   5   7  14      946.63      949.83     71.45 o 
   6   7  14     2730.58     2761.73    228.03 o 
   7   7  14     3546.60     3572.34    154.60 o 
   8   7  14      422.10      460.07     78.45 o 
   9   7  14       33.61       25.44     63.07 o 
  10   7  14      249.93      247.55     78.94 o 
  11   7  14     1202.56     1297.03    187.41 o 
 -12   8  14      110.06       99.94     67.92 o 
 -11   8  14      273.11      236.34     76.58 o 
 -10   8  14      155.15      201.41    107.04 o 
  -9   8  14      500.38      619.19     71.47 o 
  -8   8  14     1911.00     2015.17     97.95 o 
  -7   8  14      936.63     1000.86     79.40 o 
  -6   8  14      445.92      505.20     62.71 o 
  -5   8  14     2957.86     2972.85    110.02 o 
  -4   8  14     1917.60     1885.52     88.03 o 
  -3   8  14      121.19       40.36     46.47 o 
  -2   8  14      352.16      402.15     55.02 o 
  -1   8  14     1974.48     2039.10     75.07 o 
   0   8  14     1669.77     1834.63     65.10 o 
   1   8  14      136.40      163.29     37.18 o 
   2   8  14     2775.20     3002.02     92.38 o 
   3   8  14     1785.59     1848.28     95.82 o 
   4   8  14      871.99      968.88     75.55 o 
   5   8  14        7.34      -67.76     45.17 o 
   6   8  14      191.77      198.93     54.32 o 
   7   8  14      474.73      431.20    191.07 o 
   8   8  14       87.68        8.22     62.73 o 
   9   8  14      620.34      644.73     94.34 o 
  10   8  14      918.67     1118.08    143.83 o 
 -10   9  14      398.60      361.24     80.87 o 
  -9   9  14        4.71      -35.84     59.73 o 
  -8   9  14       73.92       66.10     65.80 o 
  -7   9  14       37.62       93.86     51.67 o 
  -6   9  14      123.23      168.47     54.65 o 
  -5   9  14        1.73      -11.62     46.49 o 
  -4   9  14      532.96      492.01     62.47 o 
  -3   9  14        3.98      -16.25     45.87 o 
  -2   9  14      525.25      512.99     62.56 o 
  -1   9  14      220.62      109.04     48.71 o 
   0   9  14      363.60      312.55     47.49 o 
   1   9  14      110.37      115.53     43.24 o 
   2   9  14      157.20      180.89     56.61 o 
   3   9  14       91.77      -26.86     45.82 o 
   4   9  14        2.42      -53.68     48.51 o 
   5   9  14       20.65      -71.19     47.46 o 
   6   9  14        8.76      -70.89     47.26 o 
   7   9  14      114.52       59.74     77.32 o 
   8   9  14      100.36      170.45     96.93 o 
  -8  10  14      630.55      478.25    116.46 o 
  -7  10  14      411.61      411.90     83.72 o 
  -6  10  14        3.73      -52.22     57.39 o 
  -5  10  14      115.14       56.24     52.78 o 
  -4  10  14      513.31      526.99     68.37 o 
  -3  10  14     1804.69     1690.18     91.93 o 
  -2  10  14      344.73      366.83     59.75 o 
  -1  10  14       48.29      -65.91     43.94 o 
   0  10  14     1896.23     1882.97    116.42 o 
   1  10  14       79.67       50.56     88.56 o 
   2  10  14      394.24      419.89     67.29 o 
   3  10  14     1053.91     1031.77     84.14 o 
   4  10  14      324.56      329.45     65.95 o 
   5  10  14      228.74      143.81     61.46 o 
   6  10  14      164.83      169.74     64.29 o 
  -4  11  14      203.50      128.23     70.11 o 
  -3  11  14       63.26      -40.52     63.10 o 
  -2  11  14      133.96       74.35     53.19 o 
  -1  11  14      550.60      524.12     93.44 o 
   0  11  14       61.15       70.08    102.51 o 
   1  11  14       23.48       26.15     91.35 o 
   2  11  14       30.37      -36.26     91.00 o 
 -17   1  15      746.23      957.33    113.65 o 
 -16   1  15      154.08      188.60     79.97 o 
 -15   1  15      133.26      214.15     75.59 o 
 -14   1  15        8.93       62.79     67.55 o 
 -13   1  15      914.27     1009.64     74.43 o 
 -12   1  15      256.33      247.34     54.45 o 
 -11   1  15     8430.28     9027.20    182.35 o 
 -10   1  15     3660.36     3770.02     98.69 o 
  -9   1  15        3.18      -42.55     28.36 o 
  -8   1  15        4.28      -14.41     28.21 o 
  -7   1  15      315.32      325.34     36.23 o 
  -6   1  15      206.02      132.29     28.77 o 
  -5   1  15       71.82       59.68     26.32 o 
  -4   1  15     9318.56     9313.76    171.38 o 
  -3   1  15    22497.96    22930.14    374.54 o 
  -2   1  15      592.71      685.66     37.60 o 
  -1   1  15     9302.67     8993.58    160.99 o 
   0   1  15     2464.17     3110.56     88.83 o 
   1   1  15      819.79      741.40     44.82 o 
   2   1  15      824.55      626.33     56.80 o 
   3   1  15     4317.29     4297.49    179.22 o 
   4   1  15     9741.64    10089.01    273.01 o 
   5   1  15     5136.49     5278.69    168.70 o 
   6   1  15     1070.97     1120.98     79.07 o 
   7   1  15     4759.30     4815.38    180.79 o 
   8   1  15      137.75      170.89     54.87 o 
   9   1  15       94.88      -11.25     47.80 o 
  10   1  15     3131.42     3101.01    165.27 o 
  11   1  15     1835.65     1605.96    102.90 o 
  12   1  15      483.05      698.44     87.89 o 
  13   1  15      197.93      316.94    108.79 o 
  14   1  15      516.85      462.31     88.36 o 
 -16   2  15      126.00       57.55     67.62 o 
 -15   2  15      178.01      191.69     75.54 o 
 -14   2  15     2701.83     2698.73    137.08 o 
 -13   2  15      749.85      860.94     73.81 o 
 -12   2  15     2523.18     2272.14     93.91 o 
 -11   2  15       12.91      -23.49     42.57 o 
 -10   2  15      835.59      810.45     64.91 o 
  -9   2  15      369.71      366.19     36.34 o 
  -8   2  15     2226.89     2299.64     73.02 o 
  -7   2  15    12043.54    12598.61    227.42 o 
  -6   2  15     3824.67     4005.46     94.19 o 
  -5   2  15      823.32      812.67     43.36 o 
  -4   2  15     3866.37     3866.43     89.11 o 
  -3   2  15      933.35     1108.16     74.48 o 
  -2   2  15     5314.34     5305.71    108.36 o 
  -1   2  15      294.30      355.42     36.53 o 
   0   2  15    12759.42    12640.30    216.80 o 
   1   2  15     7387.90     7101.05    131.35 o 
   2   2  15        0.28       32.10     22.65 o 
   3   2  15     1529.50     1306.17     74.69 o 
   4   2  15     2300.54     2317.33    100.22 o 
   5   2  15      215.56      225.18     64.85 o 
   6   2  15        6.30       45.36     57.88 o 
   7   2  15     1745.95     1775.73    213.04 o 
   8   2  15     4427.25     4474.66    591.00 o 
   9   2  15      145.88      112.14     56.21 o 
  10   2  15      116.51       58.27     57.83 o 
  11   2  15     1184.05     1072.42     73.86 o 
  12   2  15       27.24      -28.57    109.48 o 
  13   2  15        7.64        1.75     68.00 o 
  14   2  15      110.66        9.69     66.88 o 
 -16   3  15      884.60      807.03     99.65 o 
 -15   3  15      502.81      585.65     89.09 o 
 -14   3  15        9.97      147.59     77.75 o 
 -13   3  15      322.52      529.74     64.23 o 
 -12   3  15      267.76      189.48     53.23 o 
 -11   3  15       71.07      -41.58     52.49 o 
 -10   3  15       35.74      -18.10     36.15 o 
  -9   3  15     2623.16     2341.96     88.45 o 
  -8   3  15     6523.73     6421.25    136.54 o 
  -7   3  15     1260.95     1396.46     58.55 o 
  -6   3  15    10079.29    10017.29    239.15 o 
  -5   3  15     1130.78     1042.86     48.02 o 
  -4   3  15       32.36       35.49     25.47 o 
  -3   3  15      100.31       97.70     22.15 o 
  -2   3  15     1323.05     1316.94     41.94 o 
  -1   3  15     4041.74     4009.44     78.97 o 
   0   3  15       74.74      112.87     22.34 o 
   1   3  15     1564.46     1408.15     76.94 o 
   2   3  15     6154.36     5774.24    119.50 o 
   3   3  15      400.70      338.31     31.70 o 
   4   3  15      203.40      229.29     38.64 o 
   5   3  15     4597.73     4495.56    122.98 o 
   6   3  15       35.13       18.23     33.16 o 
   7   3  15      427.18      465.24     55.04 o 
   8   3  15       12.46       81.43     45.81 o 
   9   3  15      237.32      193.31     47.00 o 
  10   3  15     2582.09     2486.40    122.77 o 
  11   3  15      980.27     1014.20     96.68 o 
  12   3  15      110.08       22.12     59.64 o 
  13   3  15       10.99      -85.43     56.95 o 
  14   3  15       93.43        2.60     69.74 o 
 -16   4  15       19.79       25.16     81.76 o 
 -15   4  15      255.05      244.89     74.09 o 
 -14   4  15     2185.87     1997.67    132.15 o 
 -13   4  15     1252.84     1276.12     78.69 o 
 -12   4  15       18.79       72.78     48.92 o 
 -11   4  15      417.88      453.36     60.09 o 
 -10   4  15        9.87      -25.62     39.04 o 
  -9   4  15     2446.67     2372.65     92.58 o 
  -8   4  15      526.41      520.18     54.34 o 
  -7   4  15      487.98      470.19     42.03 o 
  -6   4  15     7334.10     7533.38    152.37 o 
  -5   4  15     5157.64     5296.89    116.30 o 
  -4   4  15      574.42      604.58     41.97 o 
  -3   4  15     1600.45     1654.22     58.13 o 
  -2   4  15      530.25      516.01     32.48 o 
  -1   4  15     6406.74     6683.80    117.99 o 
   0   4  15     6975.12     7285.68    126.20 o 
   1   4  15     2216.85     2302.60     58.73 o 
   2   4  15     1673.83     1692.75     68.04 o 
   3   4  15      356.67      315.54     52.84 o 
   4   4  15     2377.39     2158.90     79.15 o 
   5   4  15      443.14      457.10     47.28 o 
   6   4  15       21.60        9.26     35.93 o 
   7   4  15     8701.02     8381.77    197.35 o 
   8   4  15     1349.60     1287.76     72.32 o 
   9   4  15       40.11       53.70     59.10 o 
  10   4  15     1102.25     1018.52     92.16 o 
  11   4  15      923.09      857.44     94.33 o 
  12   4  15      599.63      507.17     88.08 o 
  13   4  15       64.87      -18.10     73.05 o 
 -15   5  15      721.76      560.40    230.82 o 
 -14   5  15        4.30       30.96     96.93 o 
 -13   5  15      160.82      143.98     60.07 o 
 -12   5  15      928.47      829.94     72.71 o 
 -11   5  15      169.38      203.49     51.71 o 
 -10   5  15     3020.26     2972.44    108.67 o 
  -9   5  15       39.39       87.37     45.22 o 
  -8   5  15     2155.58     2022.97     87.97 o 
  -7   5  15     1098.23      993.31     65.54 o 
  -6   5  15      870.87      906.41     64.39 o 
  -5   5  15       97.97      153.21     34.30 o 
  -4   5  15      118.16      140.75     34.18 o 
  -3   5  15     2327.91     2355.54     71.85 o 
  -2   5  15      137.51      104.85     25.49 o 
  -1   5  15      412.72      407.92     33.11 o 
   0   5  15      169.13      142.49     27.57 o 
   1   5  15      295.16      272.78     30.50 o 
   2   5  15     1054.31     1154.74     62.40 o 
   3   5  15     1287.21     1250.64     74.62 o 
   4   5  15     1163.71     1229.99     56.30 o 
   5   5  15        1.64      -51.18     34.12 o 
   6   5  15      912.03      877.89     65.87 o 
   7   5  15      255.26      257.60     48.63 o 
   8   5  15       15.15       -1.96     51.16 o 
   9   5  15      618.65      582.32     80.05 o 
  10   5  15        3.06     -102.93     72.52 o 
  11   5  15      612.90      655.54     89.35 o 
  12   5  15      380.00      635.49    154.46 o 
  13   5  15      275.89      296.28     80.15 o 
 -14   6  15       14.17      -53.34     53.20 o 
 -13   6  15      385.55      380.45     71.80 o 
 -12   6  15      622.98      529.37     78.27 o 
 -11   6  15      546.52      492.11     64.85 o 
 -10   6  15       49.56      102.49     51.57 o 
  -9   6  15     5287.20     5004.58    148.75 o 
  -8   6  15     2285.59     2203.88     94.33 o 
  -7   6  15      169.73      172.40     45.58 o 
  -6   6  15      819.88      766.01     63.83 o 
  -5   6  15     1449.39     1566.94     77.23 o 
  -4   6  15      230.72      261.49     38.59 o 
  -3   6  15      720.69      735.52     49.78 o 
  -2   6  15      538.52      627.30     46.99 o 
  -1   6  15     4564.70     4572.89     96.06 o 
   0   6  15      739.25      748.74     42.28 o 
   1   6  15       11.78      -33.97     29.54 o 
   2   6  15     3963.43     3774.34    136.69 o 
   3   6  15     1931.09     2081.77     73.05 o 
   4   6  15     5535.95     5387.73    124.90 o 
   5   6  15     1322.30     1334.86    143.52 o 
   6   6  15     1796.15     1609.12    100.11 o 
   7   6  15      513.76      473.03     74.62 o 
   8   6  15      314.08      306.72     67.64 o 
   9   6  15       10.35      -51.17     58.06 o 
  10   6  15      108.38       -0.01     75.14 o 
  11   6  15        2.88        7.50     66.32 o 
  12   6  15     1422.76     1613.03    217.05 o 
 -13   7  15       88.46      100.18     63.34 o 
 -12   7  15       89.34       79.80     61.30 o 
 -11   7  15      143.63      196.79     71.07 o 
 -10   7  15       44.44       60.44     52.22 o 
  -9   7  15      508.67      731.77     71.59 o 
  -8   7  15       46.30      108.05     49.91 o 
  -7   7  15       24.86      -48.29     43.13 o 
  -6   7  15      482.35      524.95     60.22 o 
  -5   7  15        6.63       66.18     44.29 o 
  -4   7  15      447.83      563.47     60.74 o 
  -3   7  15      591.69      744.01     52.40 o 
  -2   7  15     1160.10     1320.31     71.41 o 
  -1   7  15      148.26      368.93     44.60 o 
   0   7  15      666.93      791.61     47.68 o 
   1   7  15      340.23      333.59     43.22 o 
   2   7  15      540.73      583.14     51.34 o 
   3   7  15       16.97       -7.08     35.05 o 
   4   7  15     1716.54     1809.30     73.71 o 
   5   7  15     1113.43     1153.29     91.63 o 
   6   7  15       28.56       71.33     60.67 o 
   7   7  15       32.04       21.32     59.95 o 
   8   7  15      371.34      293.53     74.66 o 
   9   7  15      115.01       -6.98     66.97 o 
  10   7  15        2.80      -55.16     60.86 o 
  11   7  15      129.97      217.70     81.74 o 
 -12   8  15        2.37        2.54     60.83 o 
 -11   8  15      181.27      116.72     66.79 o 
 -10   8  15       17.61      -16.19     57.21 o 
  -9   8  15      888.19      977.35     82.40 o 
  -8   8  15      479.05      540.55     69.10 o 
  -7   8  15       79.33       43.69     52.24 o 
  -6   8  15      149.93      156.10     51.20 o 
  -5   8  15      902.11      938.16     73.28 o 
  -4   8  15      509.67      467.58     60.52 o 
  -3   8  15      379.81      376.32     56.48 o 
  -2   8  15      709.47      784.36     67.52 o 
  -1   8  15     3045.22     3123.90     95.13 o 
   0   8  15       90.57       54.87     38.19 o 
   1   8  15      603.27      780.23     57.05 o 
   2   8  15      980.75     1068.60     62.28 o 
   3   8  15      420.28      514.52     59.77 o 
   4   8  15       32.33       39.82     50.77 o 
   5   8  15      653.30      634.71     68.38 o 
   6   8  15      182.42      121.28     67.51 o 
   7   8  15      337.79      441.46     90.31 o 
   8   8  15      125.26       92.77     69.11 o 
   9   8  15      139.03       51.77     74.79 o 
  10   8  15      589.54      660.19    100.95 o 
 -10   9  15       33.91      -43.46     59.68 o 
  -9   9  15        1.51      -75.52     58.45 o 
  -8   9  15     1109.17     1084.94     86.97 o 
  -7   9  15       56.10       52.26     52.83 o 
  -6   9  15      576.03      679.68     73.47 o 
  -5   9  15     1558.87     1621.18     90.10 o 
  -4   9  15      518.47      636.81     86.98 o 
  -3   9  15      184.58      143.49     51.93 o 
  -2   9  15        1.64      -33.53     44.49 o 
  -1   9  15        9.47      -62.70     41.80 o 
   0   9  15      512.77      588.29     65.75 o 
   1   9  15     1065.87     1166.18     67.73 o 
   2   9  15     3792.79     3917.87    130.85 o 
   3   9  15      878.70      979.34     77.44 o 
   4   9  15       47.41      -74.01     49.34 o 
   5   9  15      304.15      181.66     60.14 o 
   6   9  15      214.18      121.57    103.38 o 
   7   9  15        3.20      -99.69     66.46 o 
   8   9  15      270.53      452.22     94.43 o 
  -7  10  15        3.98       29.43     61.54 o 
  -6  10  15       86.44       34.00     53.13 o 
  -5  10  15      113.65      -18.77     54.08 o 
  -4  10  15      124.54      184.19     74.97 o 
  -3  10  15        4.79        3.48     49.72 o 
  -2  10  15       92.91       29.24     50.70 o 
  -1  10  15        9.76      -66.13     44.09 o 
   0  10  15       26.95      -19.18     87.87 o 
   1  10  15       23.25       48.81     84.03 o 
   2  10  15       17.56       -7.22     52.13 o 
   3  10  15      132.90      110.02     58.29 o 
   4  10  15       70.77        9.07     53.82 o 
   5  10  15        3.42      -79.85     53.23 o 
  -2  11  15        6.04        9.38     52.14 o 
  -1  11  15      112.33      111.23     97.98 o 
 -16   0  16       20.05       38.35    100.77 o 
 -15   0  16     1280.58     1201.87    153.42 o 
 -14   0  16       31.42      -14.30     91.00 o 
 -13   0  16       79.50       14.30     96.58 o 
 -12   0  16     3488.35     3754.04    210.07 o 
 -11   0  16    11025.83    11747.74    385.46 o 
 -10   0  16     1929.85     1752.27     98.17 o 
  -9   0  16       27.17       23.98     44.60 o 
  -8   0  16      633.00      644.54     64.93 o 
  -7   0  16     1237.50     1208.34     73.10 o 
  -6   0  16      514.84      518.79     56.29 o 
  -5   0  16     2123.93     2011.60     88.60 o 
  -4   0  16    14700.77    14909.18    692.11 o 
  -3   0  16    17605.79    17721.71    713.03 o 
  -2   0  16      365.99      345.12     44.38 o 
  -1   0  16     1814.92     1727.78     72.21 o 
   0   0  16      544.35      550.89     66.42 o 
   1   0  16     1987.92     1941.75    122.73 o 
   2   0  16     2249.02     1846.91    123.43 o 
   3   0  16     8640.27     8819.99    345.53 o 
   4   0  16     2443.99     2321.45    149.58 o 
   5   0  16       76.22       76.71     63.11 o 
   6   0  16     1577.39     1293.22    126.57 o 
   7   0  16     1457.23     1274.39    121.34 o 
   8   0  16      595.85      613.31    101.46 o 
   9   0  16      259.97      303.34     89.96 o 
  10   0  16     2757.38     2698.02    183.05 o 
  11   0  16     1478.43     1506.26    142.96 o 
  12   0  16      705.06      793.23    132.15 o 
  13   0  16      116.86      104.95     97.98 o 
 -16   1  16        7.90      -58.31     94.84 o 
 -15   1  16      486.87      419.64    106.17 o 
 -14   1  16     1545.65     1510.00    110.02 o 
 -13   1  16       12.82      -58.48     45.01 o 
 -12   1  16      984.63     1093.87     72.37 o 
 -11   1  16       14.28      271.26     43.95 o 
 -10   1  16       12.51       24.07     33.99 o 
  -9   1  16      149.04      105.89     36.88 o 
  -8   1  16     1513.57     1439.35     58.05 o 
  -7   1  16      751.85      768.32     46.57 o 
  -6   1  16       18.99      -36.73     24.49 o 
  -5   1  16      582.46      594.85     41.36 o 
  -4   1  16      298.08      538.87     66.43 o 
  -2   1  16       71.03      147.40     63.63 o 
  -1   1  16     3697.38     3884.01     85.73 o 
   0   1  16      891.05      845.42     36.19 o 
   1   1  16      340.38      303.80     31.83 o 
   2   1  16        3.42      -20.07     33.41 o 
   3   1  16      260.61      309.99     50.42 o 
   4   1  16       23.35       51.23     43.23 o 
   5   1  16      245.03      216.90     72.00 o 
   6   1  16      519.60      554.89     66.07 o 
   7   1  16     2143.25     2125.55    132.50 o 
   8   1  16      239.00      158.57     55.01 o 
   9   1  16      504.43      367.53     68.51 o 
  10   1  16      672.23      731.13     82.48 o 
  11   1  16      352.36      340.65     68.85 o 
  12   1  16        2.29      -22.46     60.42 o 
  13   1  16        0.01       -8.37     82.64 o 
  14   1  16      224.96      264.49    103.38 o 
 -16   2  16      576.46      655.17     95.66 o 
 -15   2  16        6.76       28.74     68.51 o 
 -14   2  16      566.26      751.99     74.82 o 
 -13   2  16       23.89       76.30     50.33 o 
 -12   2  16      980.51     1007.92     71.66 o 
 -11   2  16     2784.40     2716.45    103.48 o 
 -10   2  16      218.73      181.78     45.66 o 
  -9   2  16      309.61      325.38     40.97 o 
  -8   2  16        0.66       56.44     32.82 o 
  -7   2  16     3459.27     3627.33     94.29 o 
  -6   2  16     2263.34     2212.32     69.11 o 
  -5   2  16      219.20      186.07     31.57 o 
  -4   2  16     8535.41     8486.40    160.68 o 
  -3   2  16     3670.26     3370.34     81.88 o 
  -2   2  16       67.03      120.49     26.12 o 
  -1   2  16     3238.50     3068.73    106.65 o 
   0   2  16       96.69       72.67     42.19 o 
   1   2  16      969.77      974.36     71.13 o 
   2   2  16      963.30      798.69     65.70 o 
   3   2  16     1868.64     1819.34     90.06 o 
   4   2  16     4071.92     3927.43    138.61 o 
   5   2  16     2893.79     2824.75    116.49 o 
   6   2  16     1447.42     1435.20     91.78 o 
   7   2  16     4298.30     4163.23    354.25 o 
   8   2  16       96.74      132.79     55.59 o 
   9   2  16      982.21      997.49     90.55 o 
  10   2  16      280.27      327.99     70.33 o 
  11   2  16        1.52        2.94     46.90 o 
  12   2  16       52.26      -85.94     57.29 o 
  13   2  16       23.35      -73.01     57.68 o 
  14   2  16      390.76      350.16     84.57 o 
 -16   3  16      316.04      394.14     85.69 o 
 -15   3  16      932.58     1139.89    128.14 o 
 -14   3  16     2037.19     2041.35    102.92 o 
 -13   3  16       10.61       13.12     50.03 o 
 -12   3  16     1403.73     1302.20     77.49 o 
 -11   3  16        4.88      -60.31     40.21 o 
 -10   3  16      594.72      418.38     55.15 o 
  -9   3  16     1420.71     1305.95     71.93 o 
  -8   3  16     3827.19     3980.20    100.88 o 
  -7   3  16     5730.03     5795.29    127.27 o 
  -6   3  16     3093.28     3193.66     85.46 o 
  -5   3  16     2752.21     2707.88    118.02 o 
  -4   3  16     3669.03     3639.99     88.77 o 
  -3   3  16      167.88       67.07     26.30 o 
  -2   3  16      846.06      724.19     34.26 o 
  -1   3  16     8230.69     8617.29    142.55 o 
   0   3  16     8112.14     7924.76    133.16 o 
   1   3  16      174.34      217.75     30.08 o 
   2   3  16      275.59      348.73     32.35 o 
   3   3  16     4785.05     4453.65    120.06 o 
   4   3  16     2466.91     2252.49     80.93 o 
   5   3  16        3.90       11.48     32.39 o 
   6   3  16       10.03      -52.16     34.78 o 
   7   3  16     6625.54     6670.49    288.12 o 
   8   3  16      386.58      544.60     60.73 o 
   9   3  16      136.07      121.96     46.19 o 
  10   3  16      189.90      171.45     61.63 o 
  11   3  16     1132.88     1075.24     93.31 o 
  12   3  16       11.37      -96.63     73.05 o 
  13   3  16        0.35      -79.10     52.73 o 
 -15   4  16        9.60       23.34     63.61 o 
 -14   4  16     1022.83     1121.98     97.50 o 
 -13   4  16     1146.85     1091.21     75.83 o 
 -12   4  16       55.47       26.69     46.40 o 
 -11   4  16      435.28      472.90     61.01 o 
 -10   4  16       20.66      -37.13     40.33 o 
  -9   4  16     2788.98     2503.34     96.39 o 
  -8   4  16     1043.00      944.07     63.53 o 
  -7   4  16      945.05     1003.08    185.49 o 
  -6   4  16     1686.18     1618.59     62.90 o 
  -5   4  16       15.56       38.60     29.43 o 
  -4   4  16      174.70      219.10     32.95 o 
  -3   4  16       29.86      -20.86     24.81 o 
  -2   4  16     1560.73     1400.80     46.51 o 
  -1   4  16      199.07      263.84     28.42 o 
   0   4  16      393.96      478.35     42.25 o 
   1   4  16      885.65      837.50     45.42 o 
   2   4  16     2311.68     2028.61     64.29 o 
   3   4  16      350.06      388.30     45.10 o 
   4   4  16      230.94      214.91     41.29 o 
   5   4  16       48.82       -5.15     35.33 o 
   6   4  16      370.50      373.89     47.65 o 
   7   4  16       10.37      120.56     44.67 o 
   8   4  16      185.09      157.08     47.17 o 
   9   4  16      405.15      384.07     71.86 o 
  10   4  16      348.79      288.14     74.28 o 
  11   4  16      178.30      195.12     67.99 o 
  12   4  16      105.03       63.33     64.77 o 
  13   4  16       67.03       -5.88     61.96 o 
 -15   5  16       98.65       10.60     51.22 o 
 -14   5  16      410.03      348.40     68.43 o 
 -13   5  16     1489.74     1197.46     76.58 o 
 -12   5  16      187.35      132.19     49.81 o 
 -11   5  16       37.07       -6.82     45.92 o 
 -10   5  16      460.25      544.24     63.93 o 
  -9   5  16     1753.32     1722.98     83.92 o 
  -8   5  16      901.66      877.30     92.47 o 
  -7   5  16      286.23      316.74     59.88 o 
  -6   5  16     1902.99     1879.36    101.90 o 
  -5   5  16        3.30       -6.43     30.57 o 
  -4   5  16     4400.61     4514.72    108.59 o 
  -3   5  16      652.32      726.04     47.93 o 
  -2   5  16     1231.57     1172.84     52.81 o 
  -1   5  16     3716.53     3769.47     82.77 o 
   0   5  16     2767.39     2518.17     64.85 o 
   1   5  16     1053.92      961.58     50.40 o 
   2   5  16        2.70      -17.59     27.66 o 
   3   5  16      685.03      673.05     46.09 o 
   4   5  16     6122.65     5707.83    170.67 o 
   5   5  16      161.61      152.97     46.08 o 
   6   5  16      689.25      738.64     97.09 o 
   7   5  16     1398.81     1272.63     74.45 o 
   8   5  16     1026.89      928.80     91.62 o 
   9   5  16       75.14       20.88     58.60 o 
  10   5  16      413.85      355.72     77.69 o 
  11   5  16      309.30      346.89     79.92 o 
  12   5  16      860.13     1076.72    103.93 o 
 -14   6  16        1.37      -79.56     60.84 o 
 -13   6  16       60.90       21.61     81.07 o 
 -12   6  16       87.20       87.94     51.17 o 
 -11   6  16      337.65      309.53     59.23 o 
 -10   6  16      802.37      739.92     76.77 o 
  -9   6  16      480.62      595.63     65.61 o 
  -8   6  16      551.72      640.82    104.77 o 
  -7   6  16      309.09      220.42     50.92 o 
  -6   6  16      274.01      206.68     48.31 o 
  -5   6  16      105.06       98.40     42.00 o 
  -4   6  16     2250.54     2256.45     76.21 o 
  -3   6  16     1532.53     1568.93     65.03 o 
  -2   6  16        3.11      -46.48     30.98 o 
  -1   6  16     3563.53     3538.72     99.80 o 
   0   6  16     1809.90     1843.97     67.78 o 
   1   6  16      500.68      469.01     44.88 o 
   2   6  16      702.73      685.51     50.20 o 
   3   6  16      187.65      238.62     40.44 o 
   4   6  16     2401.13     2635.74    204.60 o 
   5   6  16        1.13      -52.17     47.78 o 
   6   6  16     1199.62     1018.91    107.57 o 
   7   6  16      674.40      755.34     86.78 o 
   8   6  16       16.24      -70.04     53.72 o 
   9   6  16       43.02      -26.29     55.63 o 
  10   6  16        4.61      -47.00     55.59 o 
  11   6  16      499.52      687.22     95.03 o 
 -13   7  16      311.54      170.49     69.25 o 
 -12   7  16       22.56      -11.27     62.74 o 
 -11   7  16       61.91      -25.85     50.50 o 
 -10   7  16      331.04      309.38     60.62 o 
  -9   7  16     2736.41     2595.51    176.53 o 
  -8   7  16      417.86      412.99     61.65 o 
  -7   7  16      289.04      231.39     55.34 o 
  -6   7  16     1677.34     1463.22     80.38 o 
  -5   7  16     3679.74     3384.90    115.98 o 
  -4   7  16      137.67      267.40     52.40 o 
  -3   7  16     1729.67     1710.85     82.97 o 
  -2   7  16     4815.25     4782.75    118.60 o 
  -1   7  16     2738.19     2733.64     86.90 o 
   0   7  16      649.33      761.28     70.10 o 
   1   7  16     1510.56     1387.39     63.53 o 
   2   7  16     1946.38     1889.67     76.45 o 
   3   7  16      191.77      289.20     44.83 o 
   4   7  16     2003.71     2048.37     90.34 o 
   5   7  16     3672.34     3693.46    228.55 o 
   6   7  16      939.34     1018.27     91.99 o 
   7   7  16      508.69      489.72     79.33 o 
   8   7  16      216.61      121.47     65.17 o 
   9   7  16        2.70      -77.05     54.41 o 
  10   7  16      490.75      458.64     90.30 o 
 -11   8  16      209.81      208.76     72.72 o 
 -10   8  16      278.36      395.66     66.78 o 
  -9   8  16      603.31      764.05     76.36 o 
  -8   8  16      163.86      169.10     58.47 o 
  -7   8  16     1029.69     1060.98     83.96 o 
  -6   8  16     2188.05     2382.13    104.14 o 
  -5   8  16      629.04      751.44     71.34 o 
  -4   8  16       27.97      -25.85     42.61 o 
  -3   8  16      201.76      186.78     66.95 o 
  -2   8  16      647.14      783.94     68.72 o 
  -1   8  16      163.06      134.19     41.29 o 
   0   8  16        3.27      -44.95     40.82 o 
   1   8  16     2008.45     2198.48     86.88 o 
   2   8  16     2401.50     2541.62     90.99 o 
   3   8  16      118.07      183.29     51.11 o 
   4   8  16       26.88       77.40     49.71 o 
   5   8  16      224.70      155.24     66.52 o 
   6   8  16       17.52      -13.08     60.25 o 
   7   8  16       31.71      -59.96     58.11 o 
   8   8  16      218.09      251.29     77.57 o 
   9   8  16      527.00      618.63     98.57 o 
  -9   9  16      359.90      252.23     76.04 o 
  -8   9  16      188.64      265.65     63.50 o 
  -7   9  16      107.85      155.59     57.47 o 
  -6   9  16       24.83       58.22     53.73 o 
  -5   9  16       49.09       70.54     52.28 o 
  -4   9  16       13.85      -20.45     48.55 o 
  -3   9  16        6.50      -29.81     44.60 o 
  -2   9  16        2.33       -3.86     48.97 o 
  -1   9  16     1051.48     1076.90    102.99 o 
   0   9  16        2.14      -19.77     42.85 o 
   1   9  16      141.22      266.83     55.77 o 
   2   9  16       59.81      130.73     51.01 o 
   3   9  16       80.05       86.78     54.30 o 
   4   9  16      295.46      198.74     56.03 o 
   5   9  16      122.13      -40.58     61.86 o 
   6   9  16        6.90       86.89    132.32 o 
   7   9  16       32.46        3.87     65.82 o 
  -7  10  16       54.94      101.80     57.65 o 
  -6  10  16     1183.21     1159.59     86.93 o 
  -5  10  16      988.46     1079.77     85.84 o 
  -4  10  16      189.71      131.18     65.81 o 
  -3  10  16       37.17      -12.62     49.08 o 
  -2  10  16       56.58       45.96     49.46 o 
  -1  10  16      348.71      228.70     69.53 o 
   0  10  16        6.51       91.70     93.44 o 
   1  10  16     1319.01     1400.96    155.86 o 
   2  10  16      929.51     1008.09    101.58 o 
   3  10  16       15.76      -12.26     49.97 o 
   4  10  16       28.07      -53.44     49.47 o 
 -16   1  17      122.77      191.96     82.42 o 
 -15   1  17      624.40      778.09     97.48 o 
 -14   1  17       60.88      -53.26     96.58 o 
 -13   1  17        5.73      -42.07     46.32 o 
 -12   1  17     3527.03     3482.09    119.63 o 
 -11   1  17     4048.26     4113.88    110.20 o 
 -10   1  17      784.10      852.95     57.74 o 
  -9   1  17     2393.38     2349.63     77.55 o 
  -8   1  17      336.57      356.14     42.52 o 
  -7   1  17     1274.76     1272.87     56.71 o 
  -6   1  17     1192.53     1244.12     54.17 o 
  -5   1  17     1961.45     1804.08     72.42 o 
  -4   1  17    10413.29    10434.12    191.26 o 
  -3   1  17     1186.19     1143.89     49.65 o 
  -2   1  17    14335.86    14352.76    336.18 o 
  -1   1  17     6725.37     6839.86    132.09 o 
   0   1  17     1556.19     1450.56     58.38 o 
   1   1  17     3875.28     3633.73    129.92 o 
   2   1  17     1329.50     1237.40     76.60 o 
   3   1  17     2603.91     2563.07    109.70 o 
   4   1  17      760.42      828.64     75.41 o 
   5   1  17      784.39      800.13     74.58 o 
   6   1  17     4710.94     4777.04    166.99 o 
   7   1  17     4914.82     4617.87    166.08 o 
   8   1  17      557.21      514.91     74.45 o 
   9   1  17      508.80      595.96     76.68 o 
  10   1  17      322.69      309.49     86.30 o 
  11   1  17      167.92      159.68     95.19 o 
  12   1  17        7.66      -25.99     55.68 o 
  13   1  17      695.84      657.59    127.61 o 
  14   1  17     1594.08     1642.78    260.63 o 
 -16   2  17      883.49      945.63    107.22 o 
 -15   2  17      341.28      506.33     88.36 o 
 -14   2  17      124.35       29.24     50.44 o 
 -13   2  17     1259.80     1225.75    108.36 o 
 -12   2  17      750.28      912.56     73.10 o 
 -11   2  17      444.96      471.79     60.69 o 
 -10   2  17        2.78       28.13     42.58 o 
  -9   2  17     1640.50     1597.93     66.09 o 
  -8   2  17     4101.51     4210.15    129.94 o 
  -7   2  17        6.67       34.77     31.97 o 
  -6   2  17     1481.53     1568.64     62.00 o 
  -5   2  17     3090.05     3204.53     84.29 o 
  -4   2  17     1364.36     1608.85     57.52 o 
  -3   2  17        2.40       19.56     25.44 o 
  -2   2  17       37.97       41.43     26.65 o 
  -1   2  17     5514.79     5499.03    134.14 o 
   0   2  17     2251.90     2113.95     73.36 o 
   1   2  17      188.22      240.24     50.88 o 
   2   2  17     2389.22     2207.79    100.33 o 
   3   2  17     2490.24     2384.65    107.25 o 
   4   2  17      914.67      932.41     73.35 o 
   5   2  17       92.94      101.78     45.18 o 
   6   2  17      224.06      221.06     66.42 o 
   7   2  17     1569.40     1550.38     93.44 o 
   8   2  17       33.82        7.73     49.89 o 
   9   2  17      773.07      692.18     83.06 o 
  10   2  17     1145.30     1117.71     94.17 o 
  11   2  17     1146.97     1131.56     80.61 o 
  12   2  17        2.12       -8.76     62.59 o 
  13   2  17       32.65      -36.67     62.91 o 
 -15   3  17     1375.29     1298.74    104.71 o 
 -14   3  17      883.79     1012.26     85.21 o 
 -13   3  17      171.74      127.98     53.84 o 
 -12   3  17       12.50       -7.68     46.46 o 
 -11   3  17      651.26      489.32     61.42 o 
 -10   3  17      322.97      253.77     52.18 o 
  -9   3  17      539.55      590.86     60.05 o 
  -8   3  17      263.18      328.68     42.10 o 
  -7   3  17     2788.26     2754.40    102.39 o 
  -6   3  17       30.66      103.20     32.17 o 
  -5   3  17      753.33      797.21     46.75 o 
  -4   3  17      952.98      902.80     46.09 o 
  -3   3  17      169.59      109.90     29.50 o 
  -2   3  17        1.26      -17.21     21.06 o 
  -1   3  17      233.60      335.94     52.39 o 
   0   3  17      572.20      724.23     44.44 o 
   1   3  17     3596.95     3386.04    105.51 o 
   2   3  17     3989.38     3792.41    109.87 o 
   3   3  17       12.80       33.00     33.71 o 
   4   3  17      157.77      121.78     39.17 o 
   5   3  17      772.64      749.62     70.71 o 
   6   3  17       24.89      -53.26     35.51 o 
   7   3  17       13.09       31.04     42.73 o 
   8   3  17     1170.44     1078.80     74.54 o 
   9   3  17      943.49      899.18     71.36 o 
  10   3  17      551.65      648.78     83.95 o 
  11   3  17       83.11       67.64     62.12 o 
  12   3  17        0.88      -77.12     51.42 o 
  13   3  17        2.13      -38.36     63.42 o 
 -15   4  17      342.71      336.03     81.58 o 
 -14   4  17      973.30      999.19     81.03 o 
 -13   4  17        0.65       70.68     53.52 o 
 -12   4  17     2172.19     2024.01     93.90 o 
 -11   4  17     1087.54     1021.71     73.34 o 
 -10   4  17      719.83      667.32     64.84 o 
  -9   4  17     1483.43     1360.39     77.01 o 
  -8   4  17     1383.59     1270.39     70.81 o 
  -7   4  17     1347.82     1427.97     93.90 o 
  -6   4  17       98.03       98.28     40.17 o 
  -5   4  17     2940.07     2811.06     81.26 o 
  -4   4  17     7169.97     7136.89    317.66 o 
  -3   4  17      810.83      753.57     47.30 o 
  -2   4  17     2642.07     2571.86     74.17 o 
  -1   4  17     6030.14     6007.76    148.97 o 
   0   4  17      905.07      981.90     48.96 o 
   1   4  17     1809.13     1808.38     89.58 o 
   2   4  17        8.00        9.20     34.96 o 
   3   4  17     1922.85     1843.73     77.93 o 
   4   4  17     2075.23     1909.44     79.98 o 
   5   4  17      898.25      834.66     61.65 o 
   6   4  17     3125.17     2851.84     99.91 o 
   7   4  17     1718.11     1672.84    114.79 o 
   8   4  17      274.52      268.20     53.27 o 
   9   4  17     1443.82     1097.39     94.54 o 
  10   4  17      446.99      439.20     77.52 o 
  11   4  17      621.76      496.97     83.20 o 
  12   4  17      259.74      135.50     69.48 o 
  13   4  17      136.12       19.37     68.16 o 
 -14   5  17      339.36      348.36     77.93 o 
 -13   5  17        1.32      -19.14     63.12 o 
 -12   5  17       74.01      142.43     49.14 o 
 -11   5  17      622.92      587.93     66.30 o 
 -10   5  17        6.25      -64.12     42.75 o 
  -9   5  17      392.98      367.51     56.73 o 
  -8   5  17        9.20       -9.30     39.44 o 
  -7   5  17      938.43      776.32     64.90 o 
  -6   5  17       98.69       17.28     40.44 o 
  -5   5  17        1.55      -44.63     29.75 o 
  -4   5  17       62.10      100.22     35.46 o 
  -3   5  17      192.47      199.32     35.17 o 
  -2   5  17      123.32       62.96     31.49 o 
  -1   5  17      628.88      705.19     40.07 o 
   0   5  17        4.15       14.48     30.20 o 
   1   5  17      579.12      571.73     45.11 o 
   2   5  17       12.09      -42.74     29.04 o 
   3   5  17     1366.07     1411.53     71.73 o 
   4   5  17      111.46      140.89     43.20 o 
   5   5  17      884.50      864.40     66.18 o 
   6   5  17      565.22      610.44     62.12 o 
   7   5  17      112.95      109.74     46.59 o 
   8   5  17      816.77      828.56     88.59 o 
   9   5  17       45.97      -14.91     55.84 o 
  10   5  17      735.27      661.84     85.97 o 
  11   5  17      275.95      294.16     75.55 o 
  12   5  17       25.24      111.45     76.68 o 
 -13   6  17       81.49      -24.59     56.21 o 
 -12   6  17      487.01      460.63     66.92 o 
 -11   6  17      706.50      629.16     83.45 o 
 -10   6  17      985.51     1055.51     79.01 o 
  -9   6  17     3105.97     2973.98    114.17 o 
  -8   6  17      158.53      130.10     48.94 o 
  -7   6  17      181.73      125.19     48.33 o 
  -6   6  17      655.36      609.30     61.80 o 
  -5   6  17       36.82       12.19     43.71 o 
  -4   6  17     3716.35     3674.33     99.63 o 
  -3   6  17     1120.43     1190.86     59.83 o 
  -2   6  17      577.98      670.69     50.80 o 
  -1   6  17     1762.35     1809.49     82.06 o 
   0   6  17       40.82       47.27     34.32 o 
   1   6  17        2.90      -45.43     30.28 o 
   2   6  17       15.96      -21.38     31.84 o 
   3   6  17     1132.03     1146.11     69.51 o 
   4   6  17     4969.60     4998.72    145.59 o 
   5   6  17     1086.93     1110.73     75.00 o 
   6   6  17      143.27      172.05     65.58 o 
   7   6  17       81.44      -62.30     53.87 o 
   8   6  17       98.32      -52.72     61.54 o 
   9   6  17       94.24       10.16     59.28 o 
  10   6  17        4.51      -46.84     57.89 o 
  11   6  17      971.07     1145.73    112.38 o 
 -12   7  17      172.94      239.89     75.21 o 
 -11   7  17        0.52      -15.22     49.13 o 
 -10   7  17      143.86      115.92     57.54 o 
  -9   7  17       49.92      110.87     54.50 o 
  -8   7  17      443.63      499.24     70.01 o 
  -7   7  17      580.44      642.80     69.43 o 
  -6   7  17      478.95      712.87     68.57 o 
  -5   7  17       66.08      126.92     49.79 o 
  -4   7  17      638.34      786.55     69.52 o 
  -3   7  17       18.25      -27.39     42.52 o 
  -2   7  17       42.44       84.10     39.80 o 
  -1   7  17     1044.09     1174.88     97.27 o 
   0   7  17      942.29     1050.10     72.32 o 
   1   7  17       23.14      -14.82     34.85 o 
   2   7  17      233.83      255.73     44.69 o 
   3   7  17      113.96      100.37     47.63 o 
   4   7  17      627.10      641.09     65.82 o 
   5   7  17       84.89      166.58    124.30 o 
   6   7  17      246.89      355.83     71.95 o 
   7   7  17      412.75      348.89     77.22 o 
   8   7  17      360.18      315.89     75.55 o 
   9   7  17      216.05      167.81     67.80 o 
  10   7  17       26.47       93.06     79.50 o 
 -11   8  17       10.05       29.74     65.84 o 
 -10   8  17      835.83      925.67     86.15 o 
  -9   8  17     1198.07     1189.39     85.70 o 
  -8   8  17      190.21      177.96     59.69 o 
  -7   8  17      433.19      538.07     69.22 o 
  -6   8  17      172.88      137.68     53.07 o 
  -5   8  17      314.44      381.79     58.59 o 
  -4   8  17      414.34      379.36     59.28 o 
  -3   8  17     1158.20     1111.97     75.71 o 
  -2   8  17      887.11      827.30     70.13 o 
  -1   8  17      483.66      412.13     59.98 o 
   0   8  17      535.97      685.84     70.43 o 
   1   8  17        0.11       72.57     46.94 o 
   2   8  17     1521.11     1592.47     86.11 o 
   3   8  17       14.42       59.93     46.81 o 
   4   8  17     1446.35     1210.82     98.24 o 
   5   8  17      517.02      393.40     74.32 o 
   6   8  17       96.76       -6.33     61.22 o 
   7   8  17        1.73       27.57     63.48 o 
   8   8  17        3.56      -24.27     67.21 o 
  -9   9  17       68.17       14.64     58.27 o 
  -8   9  17        0.35      -59.67     54.21 o 
  -7   9  17     1282.03     1509.36     93.61 o 
  -6   9  17     1710.98     1731.03     96.99 o 
  -5   9  17      117.21      185.36     58.78 o 
  -4   9  17      330.27      218.26     58.27 o 
  -3   9  17        2.09      -68.54     45.69 o 
  -2   9  17        3.32      -79.09     55.79 o 
  -1   9  17      242.71      255.58     70.51 o 
   0   9  17     1141.08     1285.56    103.43 o 
   1   9  17     3621.73     3588.52    141.03 o 
   2   9  17      358.35      503.35     82.34 o 
   3   9  17      240.26      227.85     57.92 o 
   4   9  17       27.06      -85.29     59.55 o 
   5   9  17       48.11       43.43     61.38 o 
   6   9  17      434.03      381.93    115.41 o 
  -6  10  17       30.82       76.43     57.07 o 
  -5  10  17       12.71      -37.10     51.53 o 
  -4  10  17       47.36      -72.55     48.37 o 
  -3  10  17      152.99      126.30     71.51 o 
  -2  10  17       35.39       20.38     64.99 o 
  -1  10  17       88.36       85.56     63.95 o 
   0  10  17        0.44      -77.75     79.50 o 
   1  10  17      293.07      348.67    116.80 o 
   2  10  17      137.30      170.38     71.07 o 
   3  10  17      264.53      218.95     79.02 o 
 -16   0  18       73.46       67.64    116.80 o 
 -15   0  18       42.97       90.65    105.65 o 
 -14   0  18        0.39      -95.19     95.19 o 
 -13   0  18      180.75      238.84    101.81 o 
 -12   0  18     2744.80     2658.95    152.89 o 
 -11   0  18      600.47      734.32     83.08 o 
 -10   0  18     2648.22     2753.01    137.90 o 
  -9   0  18      580.51      648.61     73.95 o 
  -8   0  18      524.29      605.15     70.87 o 
  -7   0  18     5558.82     5660.59    178.01 o 
  -6   0  18     1860.89     1819.71     93.52 o 
  -5   0  18      274.04      279.74     80.02 o 
  -4   0  18     1895.84     1841.03     87.65 o 
  -3   0  18     1040.25     1036.14     68.26 o 
  -2   0  18     4651.16     4762.19    147.07 o 
  -1   0  18       81.05       79.50     63.11 o 
   0   0  18     2301.87     2215.11    140.17 o 
   1   0  18     1832.42     1760.44    126.92 o 
   2   0  18     2273.68     2242.65    144.00 o 
   3   0  18       12.22      -41.49     59.27 o 
   4   0  18       16.66        5.58     60.32 o 
   5   0  18     1915.13     2048.44    152.72 o 
   6   0  18     1972.93     2028.22    155.51 o 
   7   0  18       84.26       98.67     86.12 o 
   8   0  18       57.86       23.01     74.62 o 
   9   0  18      774.63      974.19    129.01 o 
  10   0  18      531.52      696.99    125.87 o 
  11   0  18        7.99       12.90     84.38 o 
  12   0  18     1138.11     1261.14    163.88 o 
  13   0  18     2213.82     2361.20    200.14 o 
 -16   1  18      395.34      406.21     91.22 o 
 -15   1  18      146.26       87.49     75.21 o 
 -14   1  18       69.38        4.04     65.09 o 
 -13   1  18       80.86      125.33     53.16 o 
 -12   1  18      382.98      600.54     67.16 o 
 -11   1  18       82.85      120.84     42.26 o 
 -10   1  18        7.05       44.64     39.99 o 
  -9   1  18        2.36       11.56     35.97 o 
  -8   1  18       28.19      -44.91     30.94 o 
  -7   1  18      497.80      556.52     51.33 o 
  -6   1  18       16.16        1.20     29.60 o 
  -5   1  18      150.16      155.04     32.96 o 
  -4   1  18      770.99     1005.81     49.92 o 
  -3   1  18      131.69      231.03     33.64 o 
  -1   1  18     1908.47     1934.94     70.68 o 
   0   1  18      181.69      293.26     52.40 o 
   1   1  18     1038.38      961.81     71.21 o 
   2   1  18      163.88      219.44     53.95 o 
   3   1  18      117.40      219.29     51.49 o 
   4   1  18      193.44      211.12     64.50 o 
   5   1  18        2.19        3.94     43.62 o 
   6   1  18       29.93      -16.11     86.82 o 
   7   1  18      192.88      173.74     62.78 o 
   8   1  18     1061.04      935.21     85.50 o 
   9   1  18      826.91      907.65     87.87 o 
  10   1  18       45.86      -15.81     57.92 o 
  11   1  18       68.43       40.27     63.00 o 
  12   1  18      130.02       92.94     67.30 o 
  13   1  18      148.41       -4.88     92.05 o 
 -16   2  18       46.34      138.35     77.43 o 
 -15   2  18      776.00      985.36    107.19 o 
 -14   2  18      223.09      184.27     56.72 o 
 -13   2  18      237.82      255.07     60.77 o 
 -12   2  18     2016.68     1761.42    133.61 o 
 -11   2  18      127.51      108.80     48.71 o 
 -10   2  18     2975.61     3063.49    124.57 o 
  -9   2  18      449.39      568.99     49.85 o 
  -8   2  18       25.66       46.17     35.19 o 
  -7   2  18     1445.45     1437.93     61.35 o 
  -6   2  18      454.31      476.44     43.85 o 
  -5   2  18      330.29      345.08     37.88 o 
  -4   2  18     2157.19     2084.73     66.04 o 
  -3   2  18     1060.46     1039.97     48.89 o 
  -2   2  18     9973.48     9330.85    174.58 o 
  -1   2  18     1115.88     1007.28     56.84 o 
   0   2  18        8.11       65.37     47.64 o 
   1   2  18     2993.70     2908.81    118.35 o 
   2   2  18      382.40      403.35     58.28 o 
   3   2  18        2.16       14.01     43.57 o 
   4   2  18      278.23      270.95     56.80 o 
   5   2  18     1644.34     1522.43     92.52 o 
   6   2  18     1387.01     1216.77    145.92 o 
   7   2  18      382.55      457.91     67.80 o 
   8   2  18     1099.28     1116.69    133.54 o 
   9   2  18        4.47       -6.12     52.98 o 
  10   2  18      468.55      394.35     75.03 o 
  11   2  18      512.55      618.24     72.47 o 
  12   2  18       91.08      -32.19     64.32 o 
  13   2  18      383.04      372.28     84.39 o 
 -15   3  18      116.40      202.63     77.88 o 
 -14   3  18       13.84       34.09     53.80 o 
 -13   3  18     1386.96     1235.69     80.39 o 
 -12   3  18      356.68      342.99     60.42 o 
 -11   3  18        1.20      -63.16     42.11 o 
 -10   3  18      505.07      396.19     58.84 o 
  -9   3  18     2475.02     2332.15     94.54 o 
  -8   3  18     1355.52     1219.06     60.90 o 
  -7   3  18      387.45      503.76     47.22 o 
  -6   3  18     3535.36     3608.29     94.51 o 
  -5   3  18     2517.16     2570.10     76.79 o 
  -4   3  18      615.49      612.82     42.78 o 
  -3   3  18       18.61       -9.77     27.62 o 
  -2   3  18      486.07      535.70     40.35 o 
  -1   3  18     1539.79     1500.76     55.79 o 
   0   3  18      592.96      625.04     41.98 o 
   1   3  18     2465.93     2771.33     93.36 o 
   2   3  18     3180.81     3246.81    101.51 o 
   3   3  18     3569.57     3428.25    106.80 o 
   4   3  18      637.08      623.27     57.07 o 
   5   3  18       31.86       -6.89     36.74 o 
   6   3  18     1220.50     1211.32     70.28 o 
   7   3  18      316.00      377.26     55.59 o 
   8   3  18      991.56     1039.85     73.22 o 
   9   3  18     1671.15     1683.77     88.12 o 
  10   3  18      942.31     1109.04    102.31 o 
  11   3  18      240.24      285.67     73.61 o 
  12   3  18       22.61      -79.23     52.82 o 
  13   3  18       11.67      -91.70     61.13 o 
 -15   4  18      460.77      414.29     87.72 o 
 -14   4  18      235.39      222.23     62.14 o 
 -13   4  18      428.93      489.25     67.39 o 
 -12   4  18        2.99       20.01     49.09 o 
 -11   4  18       84.25       35.85     49.39 o 
 -10   4  18       36.00       -6.35     44.52 o 
  -9   4  18      209.53       83.00     46.15 o 
  -8   4  18      427.32      371.37     54.92 o 
  -7   4  18     3548.41     3191.10    133.52 o 
  -6   4  18      667.48      660.07     57.82 o 
  -5   4  18        4.06       46.28     33.19 o 
  -4   4  18       10.88       80.40     31.73 o 
  -3   4  18      297.88      317.09     37.81 o 
  -2   4  18      112.47      112.14     31.16 o 
  -1   4  18      119.30      188.20     33.05 o 
   0   4  18       11.70       46.33     30.35 o 
   1   4  18     3318.52     3173.70    101.37 o 
   2   4  18       55.05       49.21     38.47 o 
   3   4  18     2785.32     2498.29     92.23 o 
   4   4  18        0.15        2.17     38.21 o 
   5   4  18        9.75       15.33     39.74 o 
   6   4  18        0.90       65.80     43.92 o 
   7   4  18      512.90      565.42     62.78 o 
   8   4  18      977.90     1048.79     74.97 o 
   9   4  18      560.04      539.56     80.89 o 
  10   4  18      721.13      796.24     93.97 o 
  11   4  18      154.84      110.03     62.17 o 
  12   4  18       59.95       34.62     69.77 o 
 -14   5  18      159.16       67.87     77.58 o 
 -13   5  18       29.30       -9.61     51.73 o 
 -12   5  18     1256.60     1193.88     82.53 o 
 -11   5  18       12.12      -15.76     45.61 o 
 -10   5  18      275.68      212.35     54.66 o 
  -9   5  18     1086.64     1101.63     74.46 o 
  -8   5  18        7.56      -48.56     39.61 o 
  -7   5  18      427.08      390.45     56.58 o 
  -6   5  18       60.66      -19.65     38.07 o 
  -5   5  18     1412.30     1295.26     81.78 o 
  -4   5  18     1650.80     1497.93     63.56 o 
  -3   5  18      274.99      251.68     40.50 o 
  -2   5  18      826.83      789.11     50.32 o 
  -1   5  18     1166.48     1033.85     62.80 o 
   0   5  18       67.09       69.29     33.38 o 
   1   5  18     2803.04     2656.94     79.87 o 
   2   5  18      443.56      354.85     53.68 o 
   3   5  18     1588.00     1374.08     72.85 o 
   4   5  18     3097.97     3065.34    175.42 o 
   5   5  18        5.18      -21.25     58.76 o 
   6   5  18        0.01       -8.60     41.03 o 
   7   5  18      411.45      388.32     57.43 o 
   8   5  18      562.47      456.38     78.73 o 
   9   5  18      322.36      183.04     68.54 o 
  10   5  18      115.64       80.81     62.74 o 
  11   5  18     1033.25      927.10    104.62 o 
 -13   6  18       54.95      -24.37     49.93 o 
 -12   6  18       74.37      167.22     57.92 o 
 -11   6  18        8.73      -39.57     52.39 o 
 -10   6  18      227.88      332.97     63.25 o 
  -9   6  18     1484.15     1697.39     90.51 o 
  -8   6  18      282.41      337.76     61.48 o 
  -7   6  18        3.66      -60.11     40.07 o 
  -6   6  18       27.46       -3.75     43.44 o 
  -5   6  18      549.84      654.14     66.45 o 
  -4   6  18      617.86      860.94     56.12 o 
  -3   6  18      150.00      160.38     40.52 o 
  -2   6  18     2230.86     2315.58    100.44 o 
  -1   6  18      919.47      966.13     70.83 o 
   0   6  18      430.35      429.67     53.31 o 
   1   6  18      572.40      459.91     46.34 o 
   2   6  18      613.62      690.22     62.03 o 
   3   6  18        6.19       17.97     42.72 o 
   4   6  18        0.63       36.16     44.00 o 
   5   6  18     1834.49     1776.84     85.56 o 
   6   6  18      586.22      523.47     76.96 o 
   7   6  18      184.66       47.78     59.47 o 
   8   6  18       73.60      -26.38     56.55 o 
   9   6  18       74.28       17.21     58.62 o 
  10   6  18        3.47      -41.78     63.00 o 
 -12   7  18      144.73      129.74     58.79 o 
 -11   7  18      959.03     1025.19     97.12 o 
 -10   7  18      592.03      673.96     78.87 o 
  -9   7  18       84.84      107.53     54.87 o 
  -8   7  18     1444.53     1445.56     85.82 o 
  -7   7  18       13.21      -12.60     45.19 o 
  -6   7  18     1708.70     1740.69     88.23 o 
  -5   7  18       54.82      160.19     50.76 o 
  -4   7  18     4312.38     4610.84    141.10 o 
  -3   7  18     1216.24     1159.41     97.65 o 
  -2   7  18       19.30       -1.87     45.56 o 
  -1   7  18      456.54      448.53     56.99 o 
   0   7  18     1025.96      932.32     66.58 o 
   1   7  18        7.01      -59.05     39.37 o 
   2   7  18      257.14      377.67     56.83 o 
   3   7  18     1374.25     1381.57     80.48 o 
   4   7  18     3217.67     3120.30    114.09 o 
   5   7  18      434.04      457.81     77.02 o 
   6   7  18       99.75      -47.94     55.56 o 
   7   7  18      137.92       65.41     62.74 o 
   8   7  18      280.89      219.64     70.52 o 
   9   7  18        7.92      -48.75     59.47 o 
 -10   8  18       93.40       85.22     58.81 o 
  -9   8  18       20.88      -24.73     51.74 o 
  -8   8  18      913.03      951.96     83.50 o 
  -7   8  18     1616.28     1760.48     96.64 o 
  -6   8  18      131.08      230.71     58.27 o 
  -5   8  18       41.06       51.24     48.12 o 
  -4   8  18      129.05      216.40     56.10 o 
  -3   8  18        6.68       42.85     59.65 o 
  -2   8  18       78.06       30.89     62.53 o 
  -1   8  18      793.20      881.65    122.42 o 
   0   8  18     1343.59     1316.05     87.73 o 
   1   8  18     1892.33     1904.83     92.36 o 
   2   8  18       38.68       65.61     78.80 o 
   3   8  18      264.69      241.21     69.64 o 
   4   8  18       83.51       99.77     61.87 o 
   5   8  18        2.83      -72.82     57.53 o 
   6   8  18      220.28      128.30     67.07 o 
   7   8  18       11.30      -15.73     61.57 o 
   8   8  18      417.07      417.91     85.28 o 
  -8   9  18       20.22       41.91     55.81 o 
  -7   9  18       76.33       94.38     55.41 o 
  -6   9  18       15.38       59.81     56.34 o 
  -5   9  18       79.16       43.38     53.02 o 
  -4   9  18      307.73      224.45     56.94 o 
  -3   9  18       21.35      -83.96     55.97 o 
  -2   9  18      110.17      139.46     66.47 o 
  -1   9  18      305.20      243.46     74.05 o 
   0   9  18        6.15       -8.46     60.50 o 
   1   9  18        6.98       99.43     53.36 o 
   2   9  18      153.67      210.14     67.91 o 
   3   9  18      445.60      390.86    115.41 o 
   4   9  18      230.65      124.24     71.07 o 
   5   9  18       93.59       96.76     72.87 o 
  -4  10  18       37.28      -89.59     60.86 o 
  -3  10  18      352.25      324.02    100.24 o 
  -2  10  18       17.75       -6.06     65.72 o 
  -1  10  18      266.29      268.11    111.05 o 
   0  10  18     1102.21     1145.90    102.55 o 
   1  10  18      313.83      406.20    117.50 o 
 -15   1  19      572.90      615.79    126.22 o 
 -14   1  19      676.17      643.76     96.03 o 
 -13   1  19      326.45      281.72     61.88 o 
 -12   1  19      481.14      498.68     67.10 o 
 -11   1  19      471.55      539.43     65.45 o 
 -10   1  19     5205.64     5557.90    150.48 o 
  -9   1  19      243.95      277.34     43.42 o 
  -8   1  19      182.53       90.89     37.76 o 
  -7   1  19     3089.74     2998.79     87.57 o 
  -6   1  19      220.03      200.52     37.30 o 
  -5   1  19      370.13      417.09     40.55 o 
  -4   1  19      129.30      135.43     32.49 o 
  -3   1  19     3377.69     3600.45     90.13 o 
  -2   1  19    13280.14    13001.28    268.74 o 
  -1   1  19      162.70      184.42     51.65 o 
   0   1  19     1248.17     1116.36     77.16 o 
   1   1  19      517.66      507.73     61.43 o 
   2   1  19        4.50      -27.23     40.62 o 
   3   1  19      125.95       54.51     45.82 o 
   4   1  19     1353.86     1247.91     90.81 o 
   5   1  19     7321.63     6982.48    218.53 o 
   6   1  19     3853.17     3806.94    154.11 o 
   7   1  19       46.66       70.42     79.85 o 
   8   1  19       91.31      130.04     70.26 o 
   9   1  19      234.59      189.45     93.97 o 
  10   1  19      146.82      205.99     71.24 o 
  11   1  19      551.24      650.15     90.22 o 
  12   1  19      762.79      885.24    104.89 o 
  13   1  19      872.16     1072.86    156.55 o 
 -15   2  19      142.00      159.65     77.95 o 
 -14   2  19      240.17      227.39     64.23 o 
 -13   2  19      925.49     1013.71     80.39 o 
 -12   2  19        8.90      -36.79     45.70 o 
 -11   2  19       25.33      -22.66     46.74 o 
 -10   2  19     1487.53     1532.44     81.08 o 
  -9   2  19     2230.48     2200.59     87.03 o 
  -8   2  19      162.55      141.54     39.90 o 
  -7   2  19     1122.80     1383.88     63.35 o 
  -6   2  19     1938.16     1983.08     70.57 o 
  -5   2  19      879.70      890.84     50.24 o 
  -4   2  19       18.01       18.73     29.78 o 
  -3   2  19        5.25       37.93     29.47 o 
  -2   2  19      832.28     1110.50     83.75 o 
  -1   2  19     1101.99     1146.17     80.06 o 
   0   2  19      495.98      585.52    112.27 o 
   1   2  19     3590.09     3572.76    304.74 o 
   2   2  19     1915.38     1891.45     99.74 o 
   3   2  19       66.19       81.54    102.68 o 
   4   2  19       83.11       46.09     55.61 o 
   5   2  19       71.94      -26.58     46.33 o 
   6   2  19     1743.78     1823.84    188.11 o 
   7   2  19      211.09      198.10     61.25 o 
   8   2  19     2175.67     2079.69    174.68 o 
   9   2  19      734.45      886.09     93.79 o 
  10   2  19       24.14       -6.58     70.26 o 
  11   2  19       98.65       49.07     52.38 o 
  12   2  19        3.60      -91.09     60.72 o 
 -15   3  19      630.38      638.29     76.32 o 
 -14   3  19       35.65       13.67     53.01 o 
 -13   3  19       30.36      128.93     56.71 o 
 -12   3  19      164.96       51.88     51.69 o 
 -11   3  19       11.83      -17.13     45.75 o 
 -10   3  19       88.10       32.85     46.32 o 
  -9   3  19       24.27      -12.46     44.94 o 
  -8   3  19       87.24      105.91     40.65 o 
  -7   3  19     4435.82     4411.67    120.83 o 
  -6   3  19       85.55       93.38     39.74 o 
  -5   3  19      829.02      882.34     52.43 o 
  -4   3  19        1.56      -39.41     26.27 o 
  -3   3  19       11.53      -36.44     26.32 o 
  -2   3  19      411.13      476.79     48.69 o 
  -1   3  19       91.77       82.39     31.45 o 
   0   3  19     1208.27     1266.48     66.79 o 
   1   3  19     5310.06     5366.12    141.04 o 
   2   3  19     1222.34     1516.74     75.01 o 
   3   3  19     2213.57     2090.46     85.90 o 
   4   3  19       20.33      -38.00     34.95 o 
   5   3  19      231.73      177.20     46.10 o 
   6   3  19       48.09       51.22     43.05 o 
   7   3  19      665.84      728.83     67.06 o 
   8   3  19      462.34      579.76     67.42 o 
   9   3  19        5.28       59.33     51.51 o 
  10   3  19      760.65      918.31     96.40 o 
  11   3  19       10.55      -83.56     55.71 o 
  12   3  19       25.28      -38.52     69.21 o 
 -14   4  19      130.67      108.08     55.56 o 
 -13   4  19     1470.76     1646.77    134.95 o 
 -12   4  19      896.82      856.27     78.41 o 
 -11   4  19       94.41       30.19     81.72 o 
 -10   4  19      141.46       52.90     47.96 o 
  -9   4  19      616.69      501.63     61.45 o 
  -8   4  19      652.35      812.69     68.98 o 
  -7   4  19     1828.45     1874.42    104.75 o 
  -6   4  19      970.39      928.71     56.85 o 
  -5   4  19     1465.77     1501.80     76.45 o 
  -4   4  19     1994.95     2069.24     71.38 o 
  -3   4  19     1552.02     1454.79     72.77 o 
  -2   4  19      572.60      541.70     52.87 o 
  -1   4  19       23.49       66.46     37.09 o 
   0   4  19     2691.96     2734.80     94.68 o 
   1   4  19     1041.36     1115.80     66.37 o 
   2   4  19      524.58      675.81     83.31 o 
   3   4  19      290.12      379.19     52.29 o 
   4   4  19      491.15      428.48     55.13 o 
   5   4  19      402.29      387.30     56.20 o 
   6   4  19        3.30       33.45     43.12 o 
   7   4  19     1362.13     1352.52     80.02 o 
   8   4  19     2900.83     2721.59    108.46 o 
   9   4  19      122.37      209.22     94.32 o 
  10   4  19        0.51       41.09     59.84 o 
  11   4  19      175.63       98.59     73.35 o 
 -13   5  19      134.96       96.59     51.10 o 
 -12   5  19       45.59      166.71     55.93 o 
 -11   5  19       52.97      -58.38     46.29 o 
 -10   5  19       94.82      158.62     52.78 o 
  -9   5  19      366.34      480.95     62.00 o 
  -8   5  19        3.74        6.27     45.90 o 
  -7   5  19      284.10      152.55     50.35 o 
  -6   5  19       88.03       22.94     62.48 o 
  -5   5  19     1176.60     1138.70    106.84 o 
  -4   5  19       17.22      -27.42     34.09 o 
  -3   5  19      878.29      931.16     54.54 o 
  -2   5  19      116.03      116.73     56.52 o 
  -1   5  19     1070.71     1002.21     66.55 o 
   0   5  19     1184.37     1130.46     88.75 o 
   1   5  19      101.65      133.58     45.29 o 
   2   5  19     1156.67     1083.79     68.87 o 
   3   5  19      119.25      106.80     42.04 o 
   4   5  19     2341.73     2312.11    121.98 o 
   5   5  19        5.88      -22.01     43.21 o 
   6   5  19      404.73      360.07     59.21 o 
   7   5  19      539.69      452.83     63.67 o 
   8   5  19      100.52       54.57     59.12 o 
   9   5  19      780.43      665.62     87.95 o 
  10   5  19      324.10      258.77     69.89 o 
  11   5  19       92.68      146.17     73.84 o 
 -12   6  19      968.67      823.50     79.00 o 
 -11   6  19      264.62      307.66     64.35 o 
 -10   6  19     1014.73     1065.43     86.42 o 
  -9   6  19      129.80      127.68     54.74 o 
  -8   6  19      745.66      839.11     76.76 o 
  -7   6  19       68.06      -45.24     45.74 o 
  -6   6  19        7.27      -36.22     45.00 o 
  -5   6  19     3234.85     3371.90    117.39 o 
  -4   6  19     3694.17     3644.35    213.38 o 
  -3   6  19      173.85      162.85     48.02 o 
  -2   6  19       15.20      -32.73     41.63 o 
  -1   6  19      167.38      130.42     47.14 o 
   0   6  19      336.06      292.30     52.40 o 
   1   6  19      675.50      641.92     60.88 o 
   2   6  19       74.03       99.99     45.25 o 
   3   6  19     2223.82     2012.55     88.08 o 
   4   6  19     1187.95     1277.06    125.77 o 
   5   6  19      190.44      200.71     54.13 o 
   6   6  19      785.05      645.75     84.08 o 
   7   6  19      216.13      201.85     66.79 o 
   8   6  19        6.56     -115.36     89.43 o 
   9   6  19       84.14       -3.99     62.30 o 
  10   6  19      262.20      183.20     77.27 o 
 -11   7  19      123.66      182.07     62.59 o 
 -10   7  19      177.41      265.98     67.54 o 
  -9   7  19      406.59      475.79     71.64 o 
  -8   7  19        1.28       31.32     58.78 o 
  -7   7  19       30.05       36.49     51.48 o 
  -6   7  19      175.44      154.82     52.77 o 
  -5   7  19      541.13      637.28     68.93 o 
  -4   7  19      416.75      568.84     65.09 o 
  -3   7  19     1283.99     1459.48    132.15 o 
  -2   7  19       26.20        3.77     43.27 o 
  -1   7  19      534.05      619.99     75.78 o 
   0   7  19      248.18      262.18     53.86 o 
   1   7  19      361.50      468.68     76.88 o 
   2   7  19       90.27       66.64     47.95 o 
   3   7  19      300.40      425.17     61.59 o 
   4   7  19       79.95      231.34     53.90 o 
   5   7  19      107.63       63.66     63.92 o 
   6   7  19       25.23      -26.22     58.05 o 
   7   7  19      284.05      279.24     75.75 o 
   8   7  19      558.40      563.97     95.54 o 
 -10   8  19      168.37      183.44     75.62 o 
  -9   8  19       83.33      120.79     59.33 o 
  -8   8  19      298.69      442.21     70.89 o 
  -7   8  19       41.24       66.67     56.98 o 
  -6   8  19       90.26      159.04     57.82 o 
  -5   8  19     1002.48     1019.38     82.08 o 
  -4   8  19     1481.00     1325.51    199.09 o 
  -3   8  19       56.19       71.42     65.37 o 
  -2   8  19      140.70      108.62     95.19 o 
  -1   8  19        2.26      -68.41     45.61 o 
   0   8  19        1.15      -23.17     47.72 o 
   1   8  19      130.28      172.50     66.17 o 
   2   8  19      464.39      568.03     86.96 o 
   3   8  19      513.53      493.32     83.64 o 
   4   8  19       96.84       76.77     91.70 o 
   5   8  19       64.97      -50.72     58.09 o 
   6   8  19       50.39      -85.79     57.19 o 
   7   8  19      125.38       37.16     70.65 o 
  -7   9  19     1075.30     1225.29     89.22 o 
  -6   9  19        2.10        4.33     53.93 o 
  -5   9  19      522.67      533.87     73.24 o 
  -4   9  19       17.73      -68.77     57.94 o 
  -3   9  19       26.34       40.07     63.55 o 
  -2   9  19      582.38      628.42    105.30 o 
  -1   9  19      851.83     1025.23     98.74 o 
   0   9  19      754.70     1038.97    103.67 o 
   1   9  19       18.90      -16.30     50.76 o 
   2   9  19      345.20      383.19    118.20 o 
   3   9  19      248.28      259.41    110.53 o 
   4   9  19       13.84      -21.59     62.69 o 
 -15   0  20       26.61       16.74    110.88 o 
 -14   0  20       11.21     -127.26     96.23 o 
 -13   0  20        5.21      -91.35     77.75 o 
 -12   0  20      168.26       28.09    104.25 o 
 -11   0  20     1603.63     1728.86    109.09 o 
 -10   0  20     4113.33     4470.56    168.52 o 
  -9   0  20      338.52      343.81     68.46 o 
  -8   0  20      475.40      561.93     75.78 o 
  -7   0  20      435.49      482.68     65.25 o 
  -6   0  20       92.84       16.72     50.29 o 
  -5   0  20     1645.15     1555.35    220.53 o 
  -4   0  20       17.17        9.15     44.57 o 
  -3   0  20     6032.66     6302.87    187.23 o 
  -2   0  20     1752.43     1482.90    123.08 o 
  -1   0  20      959.96      972.44    104.95 o 
   0   0  20       14.19      -22.66     61.02 o 
   1   0  20      935.76      966.17    107.04 o 
   2   0  20        6.28       73.22     64.16 o 
   3   0  20     3044.84     2755.20    174.68 o 
   4   0  20     8949.72     9434.00    390.16 o 
   5   0  20     7444.15     8008.63    350.07 o 
   6   0  20      111.16      213.04     97.98 o 
   7   0  20     2374.95     2160.72    169.80 o 
   8   0  20      598.99      604.25    118.55 o 
   9   0  20      784.87     1015.33    139.82 o 
  10   0  20      330.76      569.73    122.38 o 
  11   0  20     3079.61     3488.45    237.10 o 
  12   0  20      453.01      541.49    133.19 o 
 -15   1  20       53.91       51.39    100.77 o 
 -14   1  20       42.55       45.86     70.33 o 
 -13   1  20      658.76      726.59     78.36 o 
 -12   1  20        4.78      -36.15     49.24 o 
 -11   1  20       40.31      149.45     53.01 o 
 -10   1  20       47.47      137.55     43.85 o 
  -9   1  20        2.60      -21.10     36.81 o 
  -8   1  20        7.70      -53.54     35.69 o 
  -7   1  20        8.40        4.36     35.85 o 
  -6   1  20      365.82      388.47     44.59 o 
  -5   1  20       43.78       15.96     32.99 o 
  -4   1  20      200.09      296.89     39.96 o 
  -3   1  20      773.45      840.91     58.86 o 
  -1   1  20      106.90      132.32     52.51 o 
   0   1  20     2892.37     2937.75    122.90 o 
   1   1  20      413.30      503.43     63.92 o 
   2   1  20       13.76      -38.12     48.12 o 
   3   1  20      566.41      611.57     97.63 o 
   4   1  20       77.97       47.76     55.95 o 
   5   1  20       80.27      231.35     64.92 o 
   6   1  20      835.85     1005.26    102.16 o 
   7   1  20     1155.97     1345.00    198.22 o 
   8   1  20     1735.82     1947.40    115.91 o 
   9   1  20        7.53       -9.24     58.69 o 
  10   1  20      768.04      874.86     97.50 o 
  11   1  20      166.43      321.24     81.58 o 
  12   1  20      295.16      289.17     84.04 o 
 -15   2  20      196.55      193.82     81.98 o 
 -14   2  20       63.97       97.42     56.22 o 
 -13   2  20        8.99       33.09     52.06 o 
 -12   2  20       38.61       11.94     94.45 o 
 -11   2  20     1144.59     1208.47     77.85 o 
 -10   2  20     1822.45     1807.46     89.36 o 
  -9   2  20        1.40        8.99     39.65 o 
  -8   2  20       66.95       84.14     40.55 o 
  -7   2  20     3593.53     3571.52     99.49 o 
  -6   2  20        5.17       48.17     35.23 o 
  -5   2  20      419.52      448.67     45.64 o 
  -4   2  20      928.40      862.98     49.82 o 
  -3   2  20     3979.10     4085.31    173.47 o 
  -2   2  20     7364.69     6887.28    209.32 o 
  -1   2  20      293.38      335.05     61.14 o 
   0   2  20      121.83      217.98     58.00 o 
   1   2  20      143.73      280.56     62.61 o 
   2   2  20     1177.03     1294.73    210.60 o 
   3   2  20      220.47      184.81     58.55 o 
   4   2  20        8.23      -63.57     42.38 o 
   5   2  20     1057.93     1011.09     92.05 o 
   6   2  20      581.55      643.38     79.61 o 
   7   2  20      171.71      282.36     70.63 o 
   8   2  20      187.30      152.76     91.53 o 
   9   2  20       21.25       13.12     59.57 o 
  10   2  20     1163.09     1092.29     96.87 o 
  11   2  20      405.48      324.13     66.12 o 
  12   2  20      596.15      375.10     89.14 o 
 -14   3  20      580.35      596.30     75.44 o 
 -13   3  20      577.20      812.18     79.56 o 
 -12   3  20       14.34      -68.04     45.98 o 
 -11   3  20       30.19      -66.50     44.33 o 
 -10   3  20      524.35      513.30     64.68 o 
  -9   3  20       27.71       25.33     46.13 o 
  -8   3  20     1750.95     1737.66     71.79 o 
  -7   3  20     4686.28     4994.68    128.69 o 
  -6   3  20      683.52      893.88     56.83 o 
  -5   3  20        0.88       10.23     33.40 o 
  -4   3  20      101.90       96.71     40.81 o 
  -3   3  20        2.09       -4.48     36.22 o 
  -2   3  20       16.62       -1.22     34.66 o 
  -1   3  20        2.81       -9.22     50.10 o 
   0   3  20     4892.73     5135.29    141.42 o 
   1   3  20     4819.16     5311.86    169.91 o 
   2   3  20      973.30     1224.74     92.01 o 
   3   3  20      313.72      329.28     50.21 o 
   4   3  20      155.39       53.69     40.93 o 
   5   3  20      148.92       54.24     48.78 o 
   6   3  20      198.81      123.70     49.91 o 
   7   3  20     2114.52     2154.48     99.12 o 
   8   3  20     4599.52     4505.45    236.83 o 
   9   3  20       58.75       98.95     70.49 o 
  10   3  20       71.63        9.92     60.64 o 
  11   3  20        2.90      -84.20     56.13 o 
 -14   4  20       16.84       26.24     56.99 o 
 -13   4  20      149.82      231.62     61.90 o 
 -12   4  20       25.75       62.21     56.05 o 
 -11   4  20       38.92      -11.84     48.14 o 
 -10   4  20        5.58      -39.46     47.11 o 
  -9   4  20        7.67      -34.89     48.44 o 
  -8   4  20     1168.45     1149.71    100.23 o 
  -7   4  20      691.06      772.96    117.68 o 
  -6   4  20     1314.94     1254.51     64.81 o 
  -5   4  20     3029.70     2960.28    162.91 o 
  -4   4  20       78.42      101.19     44.19 o 
  -3   4  20     1260.69     1322.12     72.21 o 
  -2   4  20      183.33       98.26     41.89 o 
  -1   4  20     1499.69     1452.93     98.96 o 
   0   4  20      466.57      504.27     72.80 o 
   1   4  20      364.87      354.17     52.51 o 
   2   4  20     4267.75     4049.02    122.78 o 
   3   4  20       57.83       97.65     44.28 o 
   4   4  20      860.11      944.02     72.23 o 
   5   4  20     1250.74      952.98     69.35 o 
   6   4  20      938.13      909.44     82.24 o 
   7   4  20       34.16       25.35     46.83 o 
   8   4  20       13.58       50.71     51.88 o 
   9   4  20      884.62      942.28    104.08 o 
  10   4  20       65.32       27.00     63.78 o 
  11   4  20      413.17      338.27    108.96 o 
 -13   5  20      561.92      563.25     92.24 o 
 -12   5  20       12.10      -43.25     46.56 o 
 -11   5  20       44.44      -71.86     47.90 o 
 -10   5  20     1119.87     1051.69    113.93 o 
  -9   5  20        1.47        5.91     49.97 o 
  -8   5  20     2288.68     2145.14     97.75 o 
  -7   5  20      541.34      598.40     66.43 o 
  -6   5  20      179.34      121.72     92.69 o 
  -5   5  20     1465.54     1467.48     70.96 o 
  -4   5  20      166.53      116.37     39.89 o 
  -3   5  20       60.88       -1.69     42.58 o 
  -2   5  20       76.39       59.69     45.06 o 
  -1   5  20     2318.25     2163.16    114.60 o 
   0   5  20     2173.29     2173.37    116.25 o 
   1   5  20      402.46      409.95     56.06 o 
   2   5  20      176.10      196.48     49.13 o 
   3   5  20     2711.16     2637.92    124.45 o 
   4   5  20       26.06      147.18     51.06 o 
   5   5  20      247.84      279.79     55.96 o 
   6   5  20      691.18      679.01     68.30 o 
   7   5  20      589.95      540.73     64.23 o 
   8   5  20      115.49       95.91     60.19 o 
   9   5  20      398.26      337.12     74.41 o 
  10   5  20      414.98      345.37     92.05 o 
 -12   6  20       38.34      105.91     56.48 o 
 -11   6  20     1140.66     1147.63     85.73 o 
 -10   6  20      665.34      844.30     80.58 o 
  -9   6  20       53.84       71.64     54.07 o 
  -8   6  20      539.30      504.55     65.64 o 
  -7   6  20       72.16       31.64     49.53 o 
  -6   6  20      477.82      480.16     64.45 o 
  -5   6  20      196.66      197.25     52.79 o 
  -4   6  20     1927.86     2171.56    132.84 o 
  -3   6  20     2053.18     2139.89     93.80 o 
  -2   6  20      186.84      224.67     51.58 o 
  -1   6  20      465.68      337.18     53.60 o 
   0   6  20       60.60       19.60     55.40 o 
   1   6  20      473.92      362.91     70.60 o 
   2   6  20       75.36      138.34     49.56 o 
   3   6  20      547.73      706.95     68.49 o 
   4   6  20     1090.17     1211.16     78.79 o 
   5   6  20      217.22      236.83     57.07 o 
   6   6  20        3.51      -40.34     56.12 o 
   7   6  20       57.65      -51.37     59.45 o 
   8   6  20        3.15      -79.82     53.21 o 
   9   6  20       70.85       24.53     65.44 o 
 -11   7  20      113.45      204.09     63.63 o 
 -10   7  20      157.05      142.12     62.12 o 
  -9   7  20      815.49     1013.72     87.23 o 
  -8   7  20      406.99      504.30     71.95 o 
  -7   7  20      553.35      694.47     76.99 o 
  -6   7  20       10.55       23.78     51.41 o 
  -5   7  20     1918.41     1980.14     97.82 o 
  -4   7  20     1426.57     1491.90    108.49 o 
  -3   7  20      328.10      350.72     73.35 o 
  -2   7  20     1178.42     1196.82     75.88 o 
  -1   7  20      991.48      995.88     75.26 o 
   0   7  20       25.82      -69.89     55.20 o 
   1   7  20       52.87       75.59     62.28 o 
   2   7  20      880.01      979.22     95.29 o 
   3   7  20     1282.77     1288.84     79.97 o 
   4   7  20       20.14       41.66     48.94 o 
   5   7  20      988.01      891.93     94.16 o 
   6   7  20      335.31      150.16     96.41 o 
   7   7  20      215.24      201.84     67.30 o 
   8   7  20      122.52      137.94     72.99 o 
  -9   8  20       63.29       61.82     60.05 o 
  -8   8  20      813.43      912.76     85.48 o 
  -7   8  20       83.03      117.19     60.00 o 
  -6   8  20      449.77      594.00     74.66 o 
  -5   8  20     1353.35     1319.03    106.45 o 
  -4   8  20      359.34      349.89    121.86 o 
  -3   8  20        3.53      -67.05     60.89 o 
  -2   8  20       56.31       22.47     75.14 o 
  -1   8  20      536.15      559.35     67.96 o 
   0   8  20      442.93      410.33     81.36 o 
   1   8  20        6.71      -49.14     60.45 o 
   2   8  20     1289.21     1409.15    106.31 o 
   3   8  20      650.74      742.55     88.25 o 
   4   8  20       14.61      -45.89     59.16 o 
   5   8  20       13.56      -81.64     58.38 o 
   6   8  20       37.42      -70.85     58.96 o 
  -6   9  20       47.29       -4.06     52.72 o 
  -5   9  20      334.17      334.29     80.53 o 
  -4   9  20        5.52      -82.33     64.69 o 
  -3   9  20      520.39      607.78     94.25 o 
  -2   9  20        0.79       10.21     63.30 o 
  -1   9  20      124.47      210.61     95.19 o 
   0   9  20        6.57      -19.53     91.35 o 
   1   9  20      114.72       90.75     67.61 o 
   2   9  20      466.64      401.32    117.85 o 
   3   9  20       79.52      -65.20     84.38 o 
 -14   1  21      124.59       62.18     71.88 o 
 -13   1  21        2.60       16.93     56.06 o 
 -12   1  21      133.81      103.21     57.34 o 
 -11   1  21     2744.01     2858.74    114.69 o 
 -10   1  21     1573.61     1624.22     75.65 o 
  -9   1  21      269.58      329.23     50.01 o 
  -8   1  21      177.48      161.81     44.57 o 
  -7   1  21      343.62      326.99     46.83 o 
  -6   1  21      160.17      100.83     39.48 o 
  -5   1  21     1243.37     1199.93     58.98 o 
  -4   1  21     2377.67     2272.44    135.56 o 
  -3   1  21     5719.00     5640.67    184.55 o 
  -2   1  21        1.89       71.60     52.62 o 
  -1   1  21     3376.50     3231.27    132.13 o 
   0   1  21        3.40       55.54     49.11 o 
   1   1  21      104.15      103.40     66.77 o 
   2   1  21      404.18      379.18     76.71 o 
   3   1  21     2983.08     2783.89    130.00 o 
   4   1  21     2504.32     2536.12    126.03 o 
   5   1  21     1179.35     1390.77    101.06 o 
   6   1  21      942.64     1001.88     95.16 o 
   7   1  21     1172.11     1193.97     98.39 o 
   8   1  21      282.31      344.63     76.53 o 
   9   1  21        0.16      104.18     70.97 o 
  10   1  21     2192.47     2587.15    141.35 o 
  11   1  21     1149.43     1310.74    111.80 o 
 -14   2  21      410.69      441.54     84.68 o 
 -13   2  21      149.42      125.32     59.82 o 
 -12   2  21      629.28      515.44     70.09 o 
 -11   2  21        1.98       98.57     53.51 o 
 -10   2  21      996.73      969.09     73.39 o 
  -9   2  21       28.49      -15.64     39.36 o 
  -8   2  21     1336.44     1471.79     70.82 o 
  -7   2  21     5430.26     5483.92    159.28 o 
  -6   2  21      708.78      803.07     57.22 o 
  -5   2  21      834.46      877.34     55.43 o 
  -4   2  21     1106.18     1191.35     67.23 o 
  -3   2  21      961.28     1131.24     83.12 o 
  -2   2  21     3517.46     3673.39    260.98 o 
  -1   2  21      316.15      464.78     95.19 o 
   0   2  21     6424.66     6456.75    205.25 o 
   1   2  21     2143.99     1963.03    124.82 o 
   2   2  21     1425.60     1349.38    118.37 o 
   3   2  21     1644.12     1476.83     97.20 o 
   4   2  21       35.38      -40.66     49.05 o 
   5   2  21     1459.52     1480.41     99.34 o 
   6   2  21       66.99       98.04     61.35 o 
   7   2  21     3829.76     3880.04    161.33 o 
   8   2  21      819.26      967.55    152.19 o 
   9   2  21      762.37      859.08     97.12 o 
  10   2  21      329.61      340.06     81.35 o 
  11   2  21       89.00        6.27     58.27 o 
 -14   3  21       68.04      158.84     62.70 o 
 -13   3  21       59.02       45.13     55.73 o 
 -12   3  21       28.12      -64.10     50.32 o 
 -11   3  21        1.46      -69.46     46.31 o 
 -10   3  21       96.99      107.03     52.34 o 
  -9   3  21      128.02       39.16     49.78 o 
  -8   3  21      682.74      825.05     59.41 o 
  -7   3  21      116.84      209.46     44.73 o 
  -6   3  21     3426.97     3477.39    115.70 o 
  -5   3  21     1805.16     1673.65     68.42 o 
  -4   3  21       38.04       -8.65     39.66 o 
  -3   3  21      752.38      772.93     61.28 o 
  -2   3  21      367.07      301.97     62.79 o 
  -1   3  21     1109.39     1238.02    105.65 o 
   0   3  21       44.83      270.02     50.19 o 
   1   3  21      106.70      276.47     52.16 o 
   2   3  21     3792.11     3636.67    117.29 o 
   3   3  21       33.62        6.53     43.96 o 
   4   3  21      151.15       16.57     43.60 o 
   5   3  21      765.59      700.14     81.61 o 
   6   3  21      207.62      217.41     56.93 o 
   7   3  21      212.05      263.46     57.67 o 
   8   3  21       56.58      135.31     55.94 o 
   9   3  21      129.73      156.38     57.00 o 
  10   3  21      286.59      137.31     70.39 o 
  11   3  21       36.17      -50.81     64.37 o 
 -13   4  21      307.74      266.46     62.65 o 
 -12   4  21       31.02      -62.88     49.57 o 
 -11   4  21       24.81      -48.38     48.58 o 
 -10   4  21      187.18       90.09     52.87 o 
  -9   4  21      366.20      407.97     63.36 o 
  -8   4  21     2742.15     2701.06    131.90 o 
  -7   4  21      128.20       93.66     58.38 o 
  -6   4  21      152.05       98.83     42.08 o 
  -5   4  21      264.49      259.57     43.53 o 
  -4   4  21       25.77        0.67     42.07 o 
  -3   4  21       20.55       32.73     41.25 o 
  -2   4  21      787.25      832.24     83.04 o 
  -1   4  21     3695.70     3855.54    154.20 o 
   0   4  21     2974.78     3010.95    135.46 o 
   1   4  21        6.49       -0.01     43.91 o 
   2   4  21      148.59      117.79     47.79 o 
   3   4  21       48.16       -7.37     44.39 o 
   4   4  21       70.13       24.83     47.12 o 
   5   4  21      303.61      300.05     58.07 o 
   6   4  21      572.30      541.30     64.48 o 
   7   4  21     1976.15     1885.22     94.06 o 
   8   4  21      215.00      348.53     62.01 o 
   9   4  21      141.06       50.97     61.32 o 
  10   4  21      236.07      145.01     75.52 o 
 -12   5  21        1.51      -18.67     49.46 o 
 -11   5  21      286.30      231.64     60.80 o 
 -10   5  21       97.85       87.09     58.99 o 
  -9   5  21      473.96      549.21     67.31 o 
  -8   5  21      185.66      261.59     63.67 o 
  -7   5  21       52.79       24.71     47.82 o 
  -6   5  21      521.64      468.22     61.44 o 
  -5   5  21       43.08       15.54     36.60 o 
  -4   5  21     1393.11     1362.65     75.85 o 
  -3   5  21      188.86      241.04     51.12 o 
  -2   5  21     2593.22     2484.80    125.82 o 
  -1   5  21      204.61      229.62     67.94 o 
   0   5  21      382.73      443.68     75.69 o 
   1   5  21      842.55      700.64     84.35 o 
   2   5  21       11.41       -3.83     43.66 o 
   3   5  21      794.94      922.54     72.54 o 
   4   5  21      445.95      487.31     62.55 o 
   5   5  21      540.39      543.68     68.23 o 
   6   5  21      765.02      802.71     71.71 o 
   7   5  21        1.25      -11.51     48.06 o 
   8   5  21      201.52      226.03     69.53 o 
   9   5  21      457.54      386.74     79.87 o 
 -11   6  21        5.71       24.90     53.90 o 
 -10   6  21       39.88       64.63     53.41 o 
  -9   6  21      686.17      828.97     81.30 o 
  -8   6  21      782.30      890.43     79.01 o 
  -7   6  21        6.49      -35.95     47.31 o 
  -6   6  21      186.58      152.21     55.27 o 
  -5   6  21     1918.92     1830.06    114.40 o 
  -4   6  21      170.37      182.50    110.01 o 
  -3   6  21      488.08      504.88     87.69 o 
  -2   6  21      494.53      486.51     62.76 o 
  -1   6  21      648.02      525.54     77.38 o 
   0   6  21        0.19      -14.35     52.60 o 
   1   6  21       30.41       46.72     60.70 o 
   2   6  21     1954.88     1951.12    115.40 o 
   3   6  21      803.04      958.35     74.72 o 
   4   6  21     1899.38     1857.23     92.52 o 
   5   6  21     1912.43     1823.81     93.53 o 
   6   6  21        9.95      -39.93     67.82 o 
   7   6  21       63.45      -36.13     55.71 o 
   8   6  21       40.26      -58.95     55.25 o 
 -10   7  21        6.23       23.11     57.52 o 
  -9   7  21       27.34        9.15     54.25 o 
  -8   7  21        0.67       -1.53     55.57 o 
  -7   7  21      167.63      118.65     56.76 o 
  -6   7  21       79.19       68.22     53.53 o 
  -5   7  21      118.69      375.04     81.42 o 
  -4   7  21      441.56      595.21     88.95 o 
  -3   7  21        2.52       52.11    141.56 o 
  -2   7  21        9.04       15.38     46.64 o 
  -1   7  21      109.69       87.03     66.79 o 
   0   7  21        2.03      -84.06     56.04 o 
   1   7  21      139.81       96.64     67.28 o 
   2   7  21      870.88     1078.59    104.78 o 
   3   7  21       46.47      150.64     71.87 o 
   4   7  21        1.31       42.59     49.98 o 
   5   7  21       33.24      -11.06     62.85 o 
   6   7  21       45.96       28.79     68.17 o 
   7   7  21       14.20      -25.21     66.71 o 
  -8   8  21        7.35       42.43     57.23 o 
  -7   8  21       84.72       46.67     55.49 o 
  -6   8  21      523.40      585.71     96.99 o 
  -5   8  21      697.16      838.11    100.92 o 
  -4   8  21       56.07       79.98     68.01 o 
  -3   8  21      280.27      149.62    126.92 o 
  -2   8  21       22.95      -48.27     61.77 o 
  -1   8  21        3.77      -25.10     95.54 o 
   0   8  21        1.83      -30.64     62.47 o 
   1   8  21      110.58      107.88     69.73 o 
   2   8  21      390.93      376.36     76.67 o 
   3   8  21        4.91      114.01     63.12 o 
   4   8  21      191.32      103.90     98.67 o 
   5   8  21      140.80       27.01     65.45 o 
  -4   9  21        0.23      -38.16     66.79 o 
  -3   9  21      229.88      263.61    125.35 o 
  -2   9  21      614.23      738.59    146.62 o 
  -1   9  21        4.36      -11.85     94.84 o 
   0   9  21       51.50      -81.24     92.40 o 
   1   9  21      544.35      547.01     96.58 o 
 -14   0  22      102.90      -13.25    100.42 o 
 -13   0  22       33.03      -42.19    103.90 o 
 -12   0  22      374.05      367.85    124.82 o 
 -11   0  22     2484.03     2552.04    135.62 o 
 -10   0  22      557.49      560.41     83.81 o 
  -9   0  22     1021.12     1222.06     93.17 o 
  -8   0  22      995.70     1033.16     88.59 o 
  -7   0  22       63.82      -13.03     55.41 o 
  -6   0  22      372.19      281.36     63.72 o 
  -5   0  22     3854.11     4072.99    279.46 o 
  -4   0  22     4197.66     3910.70    213.04 o 
  -3   0  22     4745.90     4224.15    221.06 o 
  -2   0  22     5148.62     4896.74    243.02 o 
  -1   0  22      302.21      215.83     85.77 o 
   0   0  22      168.14       71.83     76.01 o 
   1   0  22      342.94      294.63     92.75 o 
   2   0  22     3722.07     3750.66    214.78 o 
   3   0  22     8320.83     8522.22    368.89 o 
   4   0  22      341.51      497.90    109.13 o 
   5   0  22     2324.02     2370.61    176.78 o 
   6   0  22     3594.35     3454.63    217.57 o 
   7   0  22       16.53       -5.93     88.56 o 
   8   0  22      892.86     1109.12    153.42 o 
   9   0  22      359.81      464.08    123.78 o 
  10   0  22     3834.47     4575.26    276.84 o 
  11   0  22       72.95      117.50    110.18 o 
 -14   1  22      134.08       73.75     80.36 o 
 -13   1  22       23.38      -11.24     54.71 o 
 -12   1  22      691.77      751.69     80.25 o 
 -11   1  22        9.11      135.51     59.29 o 
 -10   1  22       22.54       48.99     45.34 o 
  -9   1  22      123.43      123.50     45.82 o 
  -8   1  22     1710.57     1718.65     74.65 o 
  -7   1  22     1533.69     1450.18     69.70 o 
  -6   1  22      120.42      100.30     41.38 o 
  -5   1  22      277.52      364.03     54.38 o 
  -4   1  22      196.44      243.76     63.65 o 
  -3   1  22       37.47      119.63     55.34 o 
  -2   1  22       58.67      148.16     83.16 o 
  -1   1  22     4225.84     4523.60    274.23 o 
   0   1  22      875.18      829.59     83.21 o 
   1   1  22      591.80      601.58    158.82 o 
   2   1  22     1006.30     1102.72    131.80 o 
   3   1  22       62.37      181.48     64.10 o 
   4   1  22     1819.86     1909.83    115.78 o 
   5   1  22       14.57      197.03     68.79 o 
   6   1  22     1632.42     1774.51    114.26 o 
   7   1  22     2333.11     2209.46    125.10 o 
   8   1  22      204.19      168.17     72.78 o 
   9   1  22      979.62     1103.72    105.49 o 
  10   1  22      125.74      322.99     81.14 o 
  11   1  22       65.92      117.60     78.67 o 
 -14   2  22      176.13      217.96     67.51 o 
 -13   2  22      124.83       23.13     53.61 o 
 -12   2  22      405.98      448.93     67.80 o 
 -11   2  22     1355.74     1323.53     86.08 o 
 -10   2  22      293.92      312.51     61.37 o 
  -9   2  22      306.75      383.97     54.55 o 
  -8   2  22       75.79      165.91     44.70 o 
  -7   2  22        0.43      143.19     43.56 o 
  -6   2  22     1506.30     1556.24     70.06 o 
  -5   2  22      718.35      716.65     62.54 o 
  -4   2  22     2459.86     2297.77    116.46 o 
  -3   2  22      732.27      702.86     87.69 o 
  -2   2  22      516.17      528.95    117.15 o 
  -1   2  22     1734.99     1812.15    149.23 o 
   0   2  22       85.55      182.45     62.12 o 
   1   2  22      134.29      266.01     64.73 o 
   2   2  22      853.42      876.75    106.00 o 
   3   2  22      616.49      538.15     76.88 o 
   4   2  22      268.27      267.64     70.82 o 
   5   2  22      763.03      846.93     98.85 o 
   6   2  22      138.37      160.63    128.14 o 
   7   2  22      650.38      779.69     91.55 o 
   8   2  22        1.17      -23.46     67.71 o 
   9   2  22      500.77      433.95     87.42 o 
  10   2  22      572.41      574.48     91.84 o 
  11   2  22       23.98      -70.74     54.41 o 
 -13   3  22       18.55      -12.11     53.67 o 
 -12   3  22      480.88      572.95     74.07 o 
 -11   3  22       25.01      -51.13     48.23 o 
 -10   3  22     1019.12      987.80     83.03 o 
  -9   3  22      529.70      590.01     77.18 o 
  -8   3  22     3294.40     3691.35    125.95 o 
  -7   3  22      645.13      859.34     63.24 o 
  -6   3  22      239.47      285.30     45.88 o 
  -5   3  22     1193.93     1173.95     70.93 o 
  -4   3  22       87.34       51.80     43.20 o 
  -3   3  22      384.61      254.91     61.51 o 
  -2   3  22       30.79       28.09     56.82 o 
  -1   3  22     6677.81     6601.64    214.18 o 
   0   3  22     4381.58     4311.85    166.17 o 
   1   3  22      698.89      781.08     67.58 o 
   2   3  22     1444.78     1492.61     79.27 o 
   3   3  22      157.10       97.65     48.13 o 
   4   3  22       41.69      -20.78     45.62 o 
   5   3  22      206.21      134.67     52.20 o 
   6   3  22      810.00      932.57     77.84 o 
   7   3  22     1757.36     1783.92     94.61 o 
   8   3  22        0.16       14.83     52.76 o 
   9   3  22      671.10      717.76     76.49 o 
  10   3  22       65.13        4.98     67.11 o 
 -13   4  22      325.09      294.17     66.17 o 
 -12   4  22        3.20      -77.76     51.84 o 
 -11   4  22      389.61      398.53     68.48 o 
 -10   4  22       57.22      -16.91     50.75 o 
  -9   4  22     1282.63     1128.75     84.95 o 
  -8   4  22      279.33      386.88     75.76 o 
  -7   4  22      831.25     1048.67     79.31 o 
  -6   4  22      420.84      299.49     49.70 o 
  -5   4  22       49.45        7.99     44.98 o 
  -4   4  22      790.88      791.33     67.13 o 
  -3   4  22       40.73      -68.71     45.81 o 
  -2   4  22     1535.05     1506.30    101.52 o 
  -1   4  22      249.33      466.99     74.08 o 
   0   4  22     1338.55     1401.38    103.00 o 
   1   4  22     1146.18     1274.54    122.73 o 
   2   4  22      281.40      205.02     51.51 o 
   3   4  22     1097.15     1026.55     75.28 o 
   4   4  22        3.99      -64.75     43.17 o 
   5   4  22      630.39      694.06     79.09 o 
   6   4  22      516.24      594.24    101.60 o 
   7   4  22      499.68      489.46     65.45 o 
   8   4  22      685.12      648.17     73.42 o 
   9   4  22       68.39       81.75     63.07 o 
 -12   5  22       51.85      -22.26     54.80 o 
 -11   5  22        0.89      -18.58     51.75 o 
 -10   5  22       70.42      -14.71     49.91 o 
  -9   5  22     1147.83     1236.53     83.40 o 
  -8   5  22     1103.10     1164.98     93.70 o 
  -7   5  22       39.27       16.50     50.44 o 
  -6   5  22      239.72      174.48     67.80 o 
  -5   5  22      134.54       59.61     42.87 o 
  -4   5  22      631.84      772.15     68.78 o 
  -3   5  22      699.33      868.01     87.18 o 
  -2   5  22     1016.78     1000.18     89.80 o 
  -1   5  22      434.57      457.85    106.69 o 
   0   5  22       16.81      -10.43     52.13 o 
   1   5  22      235.68      241.27     70.96 o 
   2   5  22      534.40      618.80     83.00 o 
   3   5  22       69.69      114.10     51.94 o 
   4   5  22     1705.62     1622.65     98.36 o 
   5   5  22      237.44      237.75     56.02 o 
   6   5  22        0.61        4.33     47.07 o 
   7   5  22      124.02      197.41     57.60 o 
   8   5  22      326.18      363.32     97.80 o 
   9   5  22      108.27      121.55     70.54 o 
 -11   6  22      104.69      167.40     61.19 o 
 -10   6  22       27.18       21.97     69.11 o 
  -9   6  22      452.09      486.14     71.95 o 
  -8   6  22      110.27       95.52     54.92 o 
  -7   6  22      420.92      394.32     66.89 o 
  -6   6  22       15.74       21.70     61.54 o 
  -5   6  22      580.55      706.12     91.99 o 
  -4   6  22      732.12     1066.42    175.73 o 
  -3   6  22        0.01       23.06     46.64 o 
  -2   6  22      183.94      170.54     65.48 o 
  -1   6  22       75.54       40.58     59.84 o 
   0   6  22      111.96       40.03     60.82 o 
   1   6  22       57.92      101.23     63.60 o 
   2   6  22       10.97       53.12     60.22 o 
   3   6  22       66.88      141.13     69.64 o 
   4   6  22      558.09      674.31     71.12 o 
   5   6  22        1.40      -16.74     51.59 o 
   6   6  22       23.38      -20.01     62.46 o 
   7   6  22       95.02      -29.21     58.18 o 
  -9   7  22      278.99      188.65     62.36 o 
  -8   7  22        3.95      -73.91     49.28 o 
  -7   7  22       90.84      -10.72     62.58 o 
  -6   7  22      795.86      817.88    108.44 o 
  -5   7  22     1176.43     1075.13     98.45 o 
  -4   7  22     1128.68     1265.35    104.93 o 
  -3   7  22     1676.62     1712.61    330.19 o 
  -2   7  22      519.98      511.93     85.52 o 
  -1   7  22      212.19      115.78     68.90 o 
   0   7  22       14.92       11.94     63.49 o 
   1   7  22        8.28       41.66     64.44 o 
   2   7  22      440.42      439.35     83.68 o 
   3   7  22       29.72       52.12     61.34 o 
   4   7  22     1374.97     1398.49    107.90 o 
   5   7  22      721.24      658.88     86.05 o 
   6   7  22       49.02      -44.95     58.73 o 
  -7   8  22      468.46      571.54     96.76 o 
  -6   8  22     1352.46     1367.09    120.64 o 
  -5   8  22      242.02      326.06     83.44 o 
  -4   8  22       40.18       39.16     96.58 o 
  -3   8  22       42.02       15.17     66.62 o 
  -2   8  22      427.74      500.34    126.22 o 
  -1   8  22       39.37     -122.73     84.38 o 
   0   8  22       46.90       35.49     63.36 o 
   1   8  22      896.40     1069.10    107.13 o 
   2   8  22      354.42      371.06     77.72 o 
   3   8  22        4.61        6.62     83.68 o 
 -13   1  23       43.32       -9.08     53.90 o 
 -12   1  23     1084.78     1215.49     89.66 o 
 -11   1  23     1564.95     1559.95     92.48 o 
 -10   1  23      747.02     1035.09     69.01 o 
  -9   1  23     1570.53     1838.60     80.43 o 
  -8   1  23       74.72       74.73     43.28 o 
  -7   1  23      285.07      360.93     50.81 o 
  -6   1  23      295.32      307.45     54.28 o 
  -5   1  23     3237.82     3105.13    150.97 o 
  -4   1  23     2376.69     2037.51    110.94 o 
  -3   1  23      181.30      227.21     67.17 o 
  -2   1  23     6859.91     6549.15    263.60 o 
  -1   1  23      813.44      952.95     87.89 o 
   0   1  23      283.89      372.15     83.68 o 
   1   1  23      458.24      627.32     81.72 o 
   2   1  23     3688.84     3767.97    205.72 o 
   3   1  23     1527.73     1517.22    104.78 o 
   4   1  23      460.06      539.66     83.94 o 
   5   1  23     1299.56     1283.16    103.54 o 
   6   1  23      580.04      662.00     91.96 o 
   7   1  23        0.24       -4.73     59.86 o 
   8   1  23       52.56       95.38     71.36 o 
   9   1  23     1701.95     2017.91    133.21 o 
  10   1  23      589.72      851.14    104.20 o 
 -13   2  23      614.21      764.00     81.68 o 
 -12   2  23      364.26      459.55     74.05 o 
 -11   2  23      776.07      765.00     79.77 o 
 -10   2  23      356.38      373.25     65.72 o 
  -9   2  23      823.19      994.62     68.85 o 
  -8   2  23     2205.56     2216.23     84.70 o 
  -7   2  23       11.54       32.07     40.35 o 
  -6   2  23     3193.15     3241.70    112.70 o 
  -5   2  23     1156.08     1058.06     93.69 o 
  -4   2  23      200.02      319.59     68.11 o 
  -3   2  23     1155.09     1065.48    109.83 o 
  -2   2  23      202.25      261.37     70.43 o 
  -1   2  23     4511.57     4323.17    165.30 o 
   0   2  23      284.22      334.77     70.83 o 
   1   2  23     2384.91     2229.85    119.82 o 
   2   2  23     1084.01     1068.49     94.42 o 
   3   2  23      529.07      582.53     82.70 o 
   4   2  23       88.47       18.61     60.43 o 
   5   2  23      295.85      386.87     77.60 o 
   6   2  23      494.91      667.93    140.17 o 
   7   2  23       52.37      162.27     68.95 o 
   8   2  23      727.09      785.60     97.18 o 
   9   2  23      324.07      412.48     87.89 o 
  10   2  23       75.66       30.74    139.82 o 
 -13   3  23        9.76      -37.14     55.56 o 
 -12   3  23       13.86      -50.95     52.19 o 
 -11   3  23       39.95      -75.94     50.63 o 
 -10   3  23      429.95      320.02     67.14 o 
  -9   3  23      217.15      348.68     62.66 o 
  -8   3  23       10.60      126.56     53.53 o 
  -7   3  23     2334.03     2315.64     99.20 o 
  -6   3  23      287.97      258.48     54.22 o 
  -5   3  23      411.84      482.68     58.93 o 
  -4   3  23       16.77      -23.01     61.02 o 
  -3   3  23       65.65       51.39     55.97 o 
  -2   3  23      380.86      428.07     73.10 o 
  -1   3  23     1087.72     1265.55     96.75 o 
   0   3  23      609.07      641.37     81.85 o 
   1   3  23      718.25      837.87     91.93 o 
   2   3  23      419.10      378.63     58.09 o 
   3   3  23      456.68      402.40     61.55 o 
   4   3  23      115.50       99.01     53.67 o 
   5   3  23       24.32       16.16     50.87 o 
   6   3  23      177.49      111.29     53.87 o 
   7   3  23      739.69      862.08     81.37 o 
   8   3  23       23.43      -30.82     54.59 o 
   9   3  23       50.84      -51.92     53.34 o 
 -12   4  23      212.74      200.68     63.45 o 
 -11   4  23      270.95      224.84     61.68 o 
 -10   4  23      444.53      474.85     70.05 o 
  -9   4  23     1052.27     1137.32     87.08 o 
  -8   4  23      423.12      446.92     82.44 o 
  -7   4  23       96.58      134.89     57.25 o 
  -6   4  23       82.12       14.87     45.75 o 
  -5   4  23       64.08       36.99     42.68 o 
  -4   4  23      819.96      884.66     89.60 o 
  -3   4  23      744.01      829.60     89.58 o 
  -2   4  23      838.02      911.38     89.38 o 
  -1   4  23     1070.36     1131.45     96.41 o 
   0   4  23        8.43       11.32     61.88 o 
   1   4  23     1460.39     1373.28    104.95 o 
   2   4  23       10.66      -31.19     60.14 o 
   3   4  23      831.47      906.68     86.18 o 
   4   4  23      745.27      863.94     75.63 o 
   5   4  23      150.34      144.94     56.27 o 
   6   4  23      541.34      626.42     70.62 o 
   7   4  23      425.96      530.56     69.91 o 
   8   4  23      208.35      308.78     65.98 o 
   9   4  23     1106.65     1098.00    107.45 o 
 -11   5  23        1.10        6.83     52.97 o 
 -10   5  23       90.97       57.86     58.71 o 
  -9   5  23      227.65      283.89     62.59 o 
  -8   5  23      230.37      154.89     59.93 o 
  -7   5  23      295.51      285.83     77.70 o 
  -6   5  23      143.13       90.49     78.10 o 
  -5   5  23      436.74      562.87     62.47 o 
  -4   5  23        0.95       52.46     63.04 o 
  -3   5  23      325.40      367.69    103.73 o 
  -2   5  23      187.03      201.05     70.82 o 
  -1   5  23        8.89      -30.55     63.98 o 
   0   5  23      399.81      421.13    123.60 o 
   1   5  23        4.43       21.02     63.79 o 
   2   5  23      582.98      695.16     89.00 o 
   3   5  23      578.29      641.33     68.60 o 
   4   5  23        5.60       68.08     51.58 o 
   5   5  23     1419.77     1361.69     83.38 o 
   6   5  23       13.13      -41.68     52.16 o 
   7   5  23      133.73       50.12     53.86 o 
   8   5  23      165.55       76.23     65.75 o 
 -10   6  23      124.75       69.03     58.65 o 
  -9   6  23      446.28      351.65     67.19 o 
  -8   6  23        9.76      -28.33     51.02 o 
  -7   6  23       12.40      -90.92     60.61 o 
  -6   6  23      637.69      611.66    151.50 o 
  -5   6  23        0.84      115.62     70.12 o 
  -4   6  23     4038.46     3910.77    326.01 o 
  -3   6  23      796.67      919.66    113.49 o 
  -2   6  23      113.08      118.92     67.57 o 
  -1   6  23       51.68      -28.78     61.24 o 
   0   6  23       63.05       41.29     65.55 o 
   1   6  23      469.68      464.68     81.76 o 
   2   6  23       12.94      113.23     65.21 o 
   3   6  23     1230.40     1159.49    100.70 o 
   4   6  23     3074.48     3043.93    117.33 o 
   5   6  23        2.31       44.77     52.64 o 
   6   6  23      187.90      195.60     71.99 o 
  -8   7  23        9.23       56.35     70.33 o 
  -7   7  23      199.53      239.56     77.16 o 
  -6   7  23      130.20      152.98     77.89 o 
  -5   7  23       93.41      190.02     72.45 o 
  -4   7  23        2.39      183.94     71.86 o 
  -3   7  23       53.93      229.43    107.74 o 
  -2   7  23      194.53       70.35     71.48 o 
  -1   7  23      316.02      382.96     83.05 o 
   0   7  23      610.71      718.24     97.56 o 
   1   7  23      103.88      134.51     71.29 o 
   2   7  23      108.72       10.97     62.95 o 
   3   7  23       58.01      129.69     78.97 o 
   4   7  23      151.54      184.30     72.47 o 
   5   7  23       42.55      -75.12     58.51 o 
  -5   8  23        0.55      -36.77     60.57 o 
  -4   8  23      161.06      105.36     72.11 o 
  -3   8  23       15.31      -51.25     93.10 o 
  -2   8  23        0.56      -70.43     94.14 o 
  -1   8  23      123.09       43.24     98.33 o 
   0   8  23        2.10     -101.38     79.50 o 
   1   8  23        7.54       21.43     69.48 o 
   2   8  23      120.50       78.70     70.89 o 
 -13   0  24      384.61      367.85    124.13 o 
 -12   0  24     1119.43     1027.88    155.86 o 
 -11   0  24      288.77      284.01     82.36 o 
 -10   0  24     1502.90     1726.55    115.90 o 
  -9   0  24        2.99      -22.70     59.34 o 
  -8   0  24      633.84      808.67    126.92 o 
  -7   0  24      125.85      179.91     92.75 o 
  -6   0  24     3443.98     3222.07    199.79 o 
  -5   0  24     1652.76     1183.04    132.15 o 
  -4   0  24       48.89       40.10     86.82 o 
  -3   0  24     2674.43     2603.53    177.82 o 
  -2   0  24     1133.85     1294.62    137.73 o 
  -1   0  24     1320.96     1228.37    130.75 o 
   0   0  24       31.24       23.01     76.36 o 
   1   0  24     2348.89     2333.31    173.64 o 
   2   0  24     2948.76     2929.53    195.60 o 
   3   0  24      210.23      336.12    111.92 o 
   4   0  24     2040.35     1860.16    168.06 o 
   5   0  24       27.93     -117.15     81.59 o 
   6   0  24       57.44      -80.54     84.03 o 
   7   0  24      327.81      345.18    112.97 o 
   8   0  24      396.85      528.24    128.31 o 
   9   0  24     1442.62     1691.05    175.73 o 
 -13   1  24       92.40      114.10     77.13 o 
 -12   1  24       73.40      126.27     62.61 o 
 -11   1  24      116.92      170.51     65.81 o 
 -10   1  24       25.69      128.47     52.33 o 
  -9   1  24      587.57      691.58     65.28 o 
  -8   1  24       10.37      -27.07     42.93 o 
  -7   1  24      887.22     1061.72     75.62 o 
  -6   1  24      967.46      992.77     92.81 o 
  -5   1  24      336.07      380.53     71.50 o 
  -4   1  24        3.88       24.41     55.32 o 
  -3   1  24      243.70      297.00     70.99 o 
  -2   1  24     2146.42     2546.70    128.78 o 
  -1   1  24      817.62      769.83     85.78 o 
   0   1  24      976.24     1071.11     93.91 o 
   1   1  24     1652.44     1683.26    107.11 o 
   2   1  24       47.25      175.91     68.30 o 
   3   1  24      470.63      501.41     79.09 o 
   4   1  24      583.60      671.70     88.84 o 
   5   1  24     1046.46      965.14    133.19 o 
   6   1  24       52.82       32.35     69.76 o 
   7   1  24       38.43      -32.67     67.18 o 
   8   1  24     1072.11     1065.11    126.57 o 
   9   1  24       19.48       78.89     72.19 o 
 -12   2  24      245.01      144.74     59.64 o 
 -11   2  24        5.78       14.08     56.57 o 
 -10   2  24      889.53     1068.74     86.33 o 
  -9   2  24      388.90      469.46     58.60 o 
  -8   2  24       63.46       97.21     47.13 o 
  -7   2  24     1040.06     1044.24     78.19 o 
  -6   2  24      231.19      246.23     70.33 o 
  -5   2  24       17.33      -75.97     52.37 o 
  -4   2  24      372.36      347.51     71.87 o 
  -3   2  24       22.29       28.82     60.36 o 
  -2   2  24      753.05      824.38     86.29 o 
  -1   2  24      112.74      271.46     77.93 o 
   0   2  24        3.28       36.16     58.35 o 
   1   2  24      604.98      646.36     85.92 o 
   2   2  24      106.17      112.84     64.35 o 
   3   2  24      208.21       89.67     68.32 o 
   4   2  24        0.74      -56.99     52.60 o 
   5   2  24      387.79      268.18     77.22 o 
   6   2  24      714.26      956.19    173.46 o 
   7   2  24      364.58      293.20     81.16 o 
   8   2  24        0.50       25.86     69.76 o 
   9   2  24       63.85       77.57     74.70 o 
 -12   3  24        1.19       -4.56     55.13 o 
 -11   3  24      178.98      140.79     63.11 o 
 -10   3  24      409.35      333.23     64.97 o 
  -9   3  24     1677.51     1672.56     93.34 o 
  -8   3  24      734.29      770.50    141.56 o 
  -7   3  24      370.34      616.34     67.98 o 
  -6   3  24      656.53      684.38     84.38 o 
  -5   3  24      112.14      114.51     64.34 o 
  -4   3  24        0.80      -66.51     49.89 o 
  -3   3  24        7.89      -57.86     57.71 o 
  -2   3  24      967.83     1074.68     97.36 o 
  -1   3  24      591.56      658.22     84.64 o 
   0   3  24     1302.32     1359.65    100.71 o 
   1   3  24     1671.63     1769.60    114.72 o 
   2   3  24       13.83      -51.72     44.93 o 
   3   3  24       91.28      -11.06     50.52 o 
   4   3  24      200.79      193.16     60.66 o 
   5   3  24      108.52       59.00     51.65 o 
   6   3  24      488.17      445.45     68.57 o 
   7   3  24       21.64       54.29     55.88 o 
   8   3  24      916.35      965.18     91.40 o 
   9   3  24      185.62      231.49     67.79 o 
 -11   4  24      125.66      146.10     59.39 o 
 -10   4  24      479.49      543.18     78.25 o 
  -9   4  24        2.59      -54.71     61.84 o 
  -8   4  24      742.14      628.71     87.75 o 
  -7   4  24     1185.41     1074.35    106.00 o 
  -6   4  24      211.11      222.09     57.08 o 
  -5   4  24      454.28      577.89     80.08 o 
  -4   4  24       13.71       75.87     60.86 o 
  -3   4  24      731.46      916.34     92.47 o 
  -2   4  24        5.01      -36.76     57.61 o 
  -1   4  24     1673.05     1684.02    111.45 o 
   0   4  24      378.95      408.67     79.90 o 
   1   4  24       25.80       40.27     65.25 o 
   2   4  24      643.79      672.96     89.47 o 
   3   4  24       33.68      -63.54     47.26 o 
   4   4  24      524.58      634.38     72.00 o 
   5   4  24      291.66      329.58     63.98 o 
   6   4  24     1088.22     1139.71     83.85 o 
   7   4  24      336.97      433.68     71.50 o 
   8   4  24       51.19       42.18     59.10 o 
 -10   5  24       10.65      -45.28     50.94 o 
  -9   5  24       11.40       -0.27     56.64 o 
  -8   5  24       18.21        2.19     65.62 o 
  -7   5  24        0.79      -39.06     67.47 o 
  -6   5  24      204.31      112.19     62.79 o 
  -5   5  24      709.35     1109.47    162.83 o 
  -4   5  24     2051.05     2021.13    119.74 o 
  -3   5  24       37.83       41.90     65.76 o 
  -2   5  24      264.32      267.60     71.41 o 
  -1   5  24      219.76      197.28     69.72 o 
   0   5  24      545.03      576.57    157.77 o 
   1   5  24      168.54      112.61     69.10 o 
   2   5  24      629.40      723.02    125.35 o 
   3   5  24      907.53     1059.06    105.15 o 
   4   5  24      314.48      354.13     65.55 o 
   5   5  24      479.69      410.92     65.68 o 
   6   5  24       15.30      -34.50     52.26 o 
   7   5  24      254.82      273.01     65.12 o 
  -9   6  24      161.56      156.70     62.04 o 
  -8   6  24       16.83      -26.95     61.15 o 
  -7   6  24       20.87      -73.06     57.38 o 
  -6   6  24       53.12       57.50     64.64 o 
  -5   6  24      102.03      133.54    109.13 o 
  -4   6  24        6.86      115.06     99.72 o 
  -3   6  24       50.70      168.82     68.95 o 
  -2   6  24      250.90      261.39     76.83 o 
  -1   6  24      380.07      518.67     89.25 o 
   0   6  24       27.17      -59.16     68.69 o 
   1   6  24      138.45      167.90     70.83 o 
   2   6  24       11.38      -17.73     63.93 o 
   3   6  24       63.58      161.73     79.15 o 
   4   6  24        2.55       44.05     66.56 o 
   5   6  24      256.37      344.02     64.80 o 
  -7   7  24       73.16        7.13    104.25 o 
  -6   7  24      419.43      441.49     84.61 o 
  -5   7  24      185.21      180.16     72.78 o 
  -4   7  24     1641.03     1540.08    167.01 o 
  -3   7  24       53.62       38.70     95.54 o 
  -2   7  24       20.15      -87.43     64.97 o 
  -1   7  24        6.27        6.10     65.34 o 
   0   7  24       71.90       71.28     69.97 o 
   1   7  24        1.20      -63.75     60.01 o 
   2   7  24        4.85       33.65     87.34 o 
   3   7  24      905.89      965.55    103.02 o 
 -12   1  25       82.38       83.16     61.17 o 
 -11   1  25      586.47      672.27     82.46 o 
 -10   1  25     2369.74     2590.98     98.97 o 
  -9   1  25       54.30       69.48     50.47 o 
  -8   1  25      134.86      168.44     56.61 o 
  -7   1  25     1227.15     1302.61    105.68 o 
  -6   1  25     1292.52     1086.51     94.22 o 
  -5   1  25      327.97      262.87     70.96 o 
  -4   1  25      511.11      544.29     81.84 o 
  -3   1  25     1174.01     1155.27    180.44 o 
  -2   1  25     1194.10     1170.86     94.39 o 
  -1   1  25       68.68        2.40     60.96 o 
   0   1  25      873.58      791.07     89.97 o 
   1   1  25     1266.30     1413.55    102.56 o 
   2   1  25       32.95      103.46     69.53 o 
   3   1  25     1342.52     1341.43    103.97 o 
   4   1  25      461.83      447.12     84.19 o 
   5   1  25      193.48      227.93     74.05 o 
   6   1  25      634.20      686.91     97.08 o 
   7   1  25       90.31       70.05     72.42 o 
   8   1  25       15.76      -50.67    113.84 o 
 -12   2  25      290.62      282.92     66.24 o 
 -11   2  25       52.85       49.26     59.19 o 
 -10   2  25     1452.09     1570.31     94.21 o 
  -9   2  25      756.98      896.99     99.11 o 
  -8   2  25      149.43      119.69     57.38 o 
  -7   2  25     2524.25     2681.10    133.02 o 
  -6   2  25      105.28      200.81     70.61 o 
  -5   2  25      588.17      387.72     86.64 o 
  -4   2  25        3.37      -60.00     58.83 o 
  -3   2  25      678.14      684.63     85.65 o 
  -2   2  25      386.19      471.77     75.97 o 
  -1   2  25       75.66      116.40     65.72 o 
   0   2  25     1891.02     1631.26    153.94 o 
   1   2  25      352.67      336.67     77.29 o 
   2   2  25      356.21      301.83     80.89 o 
   3   2  25       23.72       35.31     64.39 o 
   4   2  25      837.01      895.16    100.83 o 
   5   2  25       11.70      -90.26     60.17 o 
   6   2  25       64.24      112.37     72.11 o 
   7   2  25      182.64      162.69    101.81 o 
   8   2  25      371.78      311.84     86.45 o 
 -11   3  25      344.50      298.54     76.37 o 
 -10   3  25       92.18       26.56     58.36 o 
  -9   3  25      338.27      472.52     85.18 o 
  -8   3  25      423.13      437.95     82.76 o 
  -7   3  25      738.71      759.99     89.18 o 
  -6   3  25     1012.25     1086.77    113.67 o 
  -5   3  25      298.91      320.86     76.00 o 
  -4   3  25      448.69      362.47     72.65 o 
  -3   3  25      106.43       31.22     58.71 o 
  -2   3  25      494.84      547.09     80.78 o 
  -1   3  25     1245.51     1143.08    101.90 o 
   0   3  25       10.87      -37.15     59.54 o 
   1   3  25       35.41      -35.88     64.50 o 
   2   3  25      150.88       20.75     62.38 o 
   3   3  25       18.45      -71.13     47.42 o 
   4   3  25       81.06      -12.88     50.45 o 
   5   3  25      363.91      244.38     66.30 o 
   6   3  25      876.82      958.45     86.24 o 
   7   3  25       22.23      -10.07     53.75 o 
   8   3  25      268.27      244.95     68.15 o 
 -10   4  25        8.44      -15.05     64.04 o 
  -9   4  25       93.09       29.08     69.64 o 
  -8   4  25      176.03      264.63     76.55 o 
  -7   4  25      228.94      235.53     72.52 o 
  -6   4  25       78.84       25.64     65.02 o 
  -5   4  25      476.67      584.90     82.36 o 
  -4   4  25     1193.88     1096.46     97.16 o 
  -3   4  25      309.83      236.60     72.33 o 
  -2   4  25      304.33      213.65     74.36 o 
  -1   4  25       40.62       63.67     62.00 o 
   0   4  25      841.48     1030.08     99.60 o 
   1   4  25      524.80      642.05     92.80 o 
   2   4  25       22.46      -34.84     62.58 o 
   3   4  25       43.38      -81.29     64.84 o 
   4   4  25      106.48       83.15     56.42 o 
   5   4  25       98.03       58.16     57.17 o 
   6   4  25      122.81      129.61     60.96 o 
   7   4  25       72.95       68.09     60.93 o 
  -9   5  25       43.33      -19.52     63.38 o 
  -8   5  25      289.03      145.35     70.99 o 
  -7   5  25       25.77       -6.52     93.10 o 
  -6   5  25      432.09      488.84    127.26 o 
  -5   5  25        1.10      105.65     99.02 o 
  -4   5  25      684.58      972.27    107.74 o 
  -3   5  25      334.35      435.86     81.78 o 
  -2   5  25      199.47      206.97     74.83 o 
  -1   5  25      719.77      894.99     99.30 o 
   0   5  25        0.77       36.73     64.72 o 
   1   5  25      548.40      701.12    101.46 o 
   2   5  25      413.51      518.56     98.67 o 
   3   5  25      129.98      184.41     75.48 o 
   4   5  25     1153.16     1214.79    110.23 o 
   5   5  25        2.93       66.81     54.20 o 
   6   5  25      601.67      535.92     74.01 o 
  -8   6  25        0.91        7.09     66.77 o 
  -7   6  25        1.05      -65.97     99.02 o 
  -6   6  25      129.89       94.14    107.74 o 
  -5   6  25     1964.35     2117.48    195.60 o 
  -4   6  25      921.84      962.68    154.81 o 
  -3   6  25      550.78      682.80     95.85 o 
  -2   6  25      337.10      300.81    129.18 o 
  -1   6  25      128.62      101.17     71.71 o 
   0   6  25        0.90       -9.78     65.28 o 
   1   6  25      147.85       82.83     78.28 o 
   2   6  25      595.70      712.91     96.50 o 
   3   6  25     1146.02     1265.38    108.97 o 
   4   6  25       23.34      105.87     74.68 o 
  -5   7  25       29.79       50.56    111.23 o 
  -4   7  25        5.68       67.64    114.02 o 
  -3   7  25       11.83        1.39     95.88 o 
  -2   7  25      307.22      365.76    124.82 o 
  -1   7  25      512.05      474.80     99.02 o 
   0   7  25       53.89      -25.00     62.50 o 
   1   7  25       27.73      -57.71     62.87 o 
 -11   0  26     1224.69     1293.22    115.14 o 
 -10   0  26      362.79      322.77     80.72 o 
  -9   0  26      787.77      846.22    134.24 o 
  -8   0  26      460.20      343.44    107.74 o 
  -7   0  26     3037.42     3051.22    203.28 o 
  -6   0  26      277.39      305.78    108.09 o 
  -5   0  26     4550.72     4249.95    239.19 o 
  -4   0  26      470.72      568.68    120.99 o 
  -3   0  26       91.76       94.49     85.08 o 
  -2   0  26      517.15      446.65    113.67 o 
  -1   0  26      200.88      227.33     99.02 o 
   0   0  26     1339.91     1426.41    153.07 o 
   1   0  26     1012.49     1018.82    134.59 o 
   2   0  26     1163.96     1181.30    141.91 o 
   3   0  26     1958.68     2193.84    186.54 o 
   4   0  26       45.04      -35.91     90.65 o 
   5   0  26       13.89      -40.10     96.23 o 
   6   0  26       84.55       13.60    101.81 o 
   7   0  26        4.92      -12.90     95.88 o 
   8   0  26        8.19       19.18     96.58 o 
 -11   1  26       34.48       60.68     62.20 o 
 -10   1  26      332.31      540.08     64.64 o 
  -9   1  26      106.78      107.49     55.03 o 
  -8   1  26      573.33      632.67     87.97 o 
  -7   1  26       21.53      187.06     73.90 o 
  -6   1  26      520.10      525.79     85.78 o 
  -5   1  26      238.70      360.64     78.91 o 
  -4   1  26     1095.30      971.42     97.86 o 
  -3   1  26      354.22      429.97     78.91 o 
  -2   1  26       42.75      -21.25     59.86 o 
  -1   1  26      636.33      716.59    146.44 o 
   0   1  26     1117.02     1092.72    120.64 o 
   1   1  26      302.14      358.31     75.52 o 
   2   1  26      334.01      262.16     78.35 o 
   3   1  26        0.50       11.87     61.24 o 
   4   1  26      127.86       14.40     70.61 o 
   5   1  26      148.26      102.62     73.62 o 
   6   1  26       10.63      -59.29     67.30 o 
   7   1  26      222.98      220.18     80.86 o 
 -11   2  26      146.89      212.62     64.21 o 
 -10   2  26      363.12      525.55    164.57 o 
  -9   2  26        2.15        8.70     65.21 o 
  -8   2  26      110.18      125.73     71.47 o 
  -7   2  26      770.57      755.77     93.32 o 
  -6   2  26      101.80      114.94     65.83 o 
  -5   2  26       19.22      -21.13     58.52 o 
  -4   2  26      165.74      149.52     68.51 o 
  -3   2  26      838.90      876.79    136.50 o 
  -2   2  26     1208.99     1110.01    103.80 o 
  -1   2  26        1.38       15.15     62.62 o 
   0   2  26       20.66       73.20     65.27 o 
   1   2  26        9.75      -47.46     61.67 o 
   2   2  26      385.01      359.38     80.13 o 
   3   2  26      351.25      433.74     81.49 o 
   4   2  26       13.04      -55.52     63.47 o 
   5   2  26      203.92      224.61     80.45 o 
   6   2  26      189.03      255.56     83.81 o 
   7   2  26      128.44      150.68     77.36 o 
 -10   3  26      459.68      584.37     94.22 o 
  -9   3  26       16.21       67.90     88.21 o 
  -8   3  26      796.57      966.52    149.58 o 
  -7   3  26     1099.71     1112.73    104.90 o 
  -6   3  26       15.81       12.37     62.75 o 
  -5   3  26      116.78       64.11     94.32 o 
  -4   3  26       22.92      -80.42     53.61 o 
  -3   3  26      244.12      179.75     66.35 o 
  -2   3  26       78.47       27.83     61.81 o 
  -1   3  26      791.36      889.62     97.75 o 
   0   3  26     1234.90     1204.71    101.44 o 
   1   3  26       89.73      -21.28     68.46 o 
   2   3  26       82.89      120.11     71.68 o 
   3   3  26      296.31      295.53     81.34 o 
   4   3  26      244.01      337.80     67.24 o 
   5   3  26       10.11      -57.87     57.16 o 
   6   3  26      374.97      348.91     68.98 o 
   7   3  26      297.94      275.63     70.14 o 
  -9   4  26      514.80      458.70    117.15 o 
  -8   4  26      102.88      123.78    100.42 o 
  -7   4  26      286.00      352.16    123.43 o 
  -6   4  26      302.89      238.33    101.81 o 
  -5   4  26       41.33       24.30     62.80 o 
  -4   4  26      668.13      962.17    108.79 o 
  -3   4  26       78.92      170.40     68.71 o 
  -2   4  26     1519.59     1465.67    107.77 o 
  -1   4  26        5.55      -35.09     62.20 o 
   0   4  26      414.91      493.47     82.69 o 
   1   4  26        5.00      -27.63     65.68 o 
   2   4  26        3.17      -35.65     65.95 o 
   3   4  26      138.47       89.48     72.60 o 
   4   4  26       27.29       43.19     69.94 o 
   5   4  26      710.04      708.91     90.39 o 
   6   4  26      371.43      411.98     73.78 o 
  -8   5  26      156.08      154.34     75.42 o 
  -7   5  26       89.68       79.50     97.28 o 
  -6   5  26      233.31      329.84    125.17 o 
  -5   5  26      519.33      813.10    143.30 o 
  -4   5  26       14.99      -11.74     59.74 o 
  -3   5  26      428.75      405.31     88.18 o 
  -2   5  26        0.74      -46.71     64.57 o 
  -1   5  26       44.85       -0.35     62.04 o 
   0   5  26      960.85     1193.37    142.61 o 
   1   5  26      551.61      640.52     93.66 o 
   2   5  26       30.49      -15.62     66.17 o 
   3   5  26      108.52      158.58     76.20 o 
   4   5  26      102.90      104.89     74.45 o 
  -6   6  26        9.26       13.95     97.63 o 
  -5   6  26       18.11      145.74    112.27 o 
  -4   6  26       97.43      120.29    120.29 o 
  -3   6  26      305.10      389.86     81.51 o 
  -2   6  26       42.43      103.81     72.52 o 
  -1   6  26       80.72       28.54     67.06 o 
   0   6  26       44.21       14.22    105.65 o 
   1   6  26      139.94      134.98     73.96 o 
   2   6  26        0.58       38.30     97.10 o 
 -10   1  27        7.95      -55.44    101.81 o 
  -9   1  27      160.58      174.97     71.81 o 
  -8   1  27      184.76      243.05     73.72 o 
  -7   1  27      833.02      958.66    101.32 o 
  -6   1  27      403.02      484.34     84.70 o 
  -5   1  27     1656.72     1565.94    112.69 o 
  -4   1  27       54.11       86.35     67.18 o 
  -3   1  27      501.97      521.62    125.70 o 
  -2   1  27       21.56       21.43     66.40 o 
  -1   1  27      107.04       56.40     65.18 o 
   0   1  27      358.80      354.65     81.07 o 
   1   1  27        1.18        7.88     66.43 o 
   2   1  27     1028.64     1101.67    109.10 o 
   3   1  27      829.49      862.13    101.56 o 
   4   1  27        1.27      -56.56     65.60 o 
   5   1  27       91.87       54.58     68.57 o 
   6   1  27      106.92       59.17     73.95 o 
 -10   2  27      300.80      424.27     87.33 o 
  -9   2  27      682.06      760.10    141.56 o 
  -8   2  27     1114.71     1185.08    101.10 o 
  -7   2  27       92.59      115.22    100.94 o 
  -6   2  27      645.73      757.20     93.81 o 
  -5   2  27        7.16        0.31     59.16 o 
  -4   2  27      559.20      473.95     84.63 o 
  -3   2  27       83.69       37.97     62.15 o 
  -2   2  27      192.89      255.36     74.31 o 
  -1   2  27      497.77      559.60     88.90 o 
   0   2  27      194.68      162.49     74.93 o 
   1   2  27      188.34       22.82     90.65 o 
   2   2  27       57.51       33.08     69.88 o 
   3   2  27      217.40      229.33     77.24 o 
   4   2  27        2.44      -27.49     64.72 o 
   5   2  27      331.52      445.70     87.62 o 
   6   2  27       93.91       69.08     72.61 o 
  -9   3  27        7.78       92.40    104.25 o 
  -8   3  27       76.08       73.92    101.81 o 
  -7   3  27       15.83       60.24     69.42 o 
  -6   3  27      132.12       96.35     69.77 o 
  -5   3  27       17.07       34.77     64.43 o 
  -4   3  27        5.48      -80.13     55.62 o 
  -3   3  27       47.22       36.69     64.56 o 
  -2   3  27       18.01      -43.90     63.59 o 
  -1   3  27      164.31      197.91     74.07 o 
   0   3  27       96.34      -13.14     68.49 o 
   1   3  27      413.41      388.71     83.58 o 
   2   3  27      319.82      349.75     84.43 o 
   3   3  27      278.77      249.38     83.42 o 
   4   3  27       10.15      -96.71     64.47 o 
   5   3  27        2.16       10.05     59.03 o 
  -8   4  27      956.37     1079.49    158.65 o 
  -7   4  27       72.34       54.39    102.16 o 
  -6   4  27        2.58       71.83     96.58 o 
  -5   4  27       86.66      -24.14     73.57 o 
  -4   4  27      112.30       94.01     63.95 o 
  -3   4  27       29.13       38.57     67.78 o 
  -2   4  27       58.15      120.27     75.05 o 
  -1   4  27      825.32     1128.71    110.28 o 
   0   4  27      918.92     1163.94    112.67 o 
   1   4  27       12.56      -70.71    104.60 o 
   2   4  27      407.03      469.86     93.01 o 
   3   4  27      216.68      125.19     80.24 o 
   4   4  27       49.09        4.38     71.48 o 
  -7   5  27      234.99      444.21    128.31 o 
  -6   5  27        8.24      -38.01     95.88 o 
  -5   5  27      210.61      352.16    129.36 o 
  -4   5  27       75.21       50.72     70.07 o 
  -3   5  27      107.92       43.92     84.73 o 
  -2   5  27      909.38      937.30    106.63 o 
  -1   5  27       40.94      115.30     72.50 o 
   0   5  27      189.06      248.82     74.82 o 
   1   5  27      178.92      145.47     81.90 o 
   2   5  27       73.24      149.62     74.13 o 
   3   5  27      254.30      241.25     83.40 o 
  -3   6  27      585.09      657.10    105.30 o 
  -2   6  27      145.51      143.10     71.68 o 
  -1   6  27        4.63       13.51     66.91 o 
  -9   0  28       50.15       -4.88     96.58 o 
  -8   0  28      159.62      260.81    107.74 o 
  -7   0  28        1.69      -89.61     87.87 o 
  -6   0  28     1569.34     1623.41    167.36 o 
  -5   0  28      945.68      975.93    145.74 o 
  -4   0  28       60.20       31.38     95.19 o 
  -3   0  28       19.89      -38.70     85.42 o 
  -2   0  28      241.40       65.20     97.63 o 
  -1   0  28        7.23      -86.12     90.31 o 
   0   0  28      243.42      280.68    115.76 o 
   1   0  28      135.23       66.25    103.21 o 
   2   0  28     1652.82     1627.95    165.27 o 
   3   0  28      851.63      821.12    145.05 o 
   4   0  28       74.09       69.73    103.21 o 
   5   0  28      375.27      357.74    120.64 o 
  -9   1  28      559.52      574.22     91.04 o 
  -8   1  28       48.65       31.67     66.57 o 
  -7   1  28      129.51      128.68     74.27 o 
  -6   1  28       22.12       21.44     66.48 o 
  -5   1  28      304.93      438.35     84.97 o 
  -4   1  28       26.20       -1.54     65.55 o 
  -3   1  28      234.75      214.96     76.87 o 
  -2   1  28      212.37      147.05     74.06 o 
  -1   1  28      132.74       65.66     94.32 o 
   0   1  28       16.74      -73.72     59.82 o 
   1   1  28      216.70      209.02     76.97 o 
   2   1  28        0.32      105.02     73.05 o 
   3   1  28        2.19        0.40    114.89 o 
   4   1  28       50.70      -67.07     63.20 o 
   5   1  28       59.55       -0.27     72.21 o 
  -9   2  28      107.96      140.51    116.46 o 
  -8   2  28        4.83        1.85     64.13 o 
  -7   2  28      129.19      184.27     73.67 o 
  -6   2  28      372.44      350.37    114.19 o 
  -5   2  28      321.61      418.42     87.75 o 
  -4   2  28      122.96       59.15     70.48 o 
  -3   2  28      508.96      446.47    153.76 o 
  -2   2  28       28.94      -56.50    102.86 o 
  -1   2  28      647.39      641.26     91.34 o 
   0   2  28        6.30      -31.15     67.13 o 
   1   2  28       34.04       -5.93     62.38 o 
   2   2  28      792.09      879.99    108.95 o 
   3   2  28      118.07       41.89     72.49 o 
   4   2  28      152.11      139.22     76.67 o 
   5   2  28       20.26       15.80     66.32 o 
  -8   3  28      465.95      755.92    152.02 o 
  -7   3  28       79.13       36.10     67.87 o 
  -6   3  28      350.99      308.80     77.44 o 
  -5   3  28       89.39       42.19     71.63 o 
  -4   3  28       57.82      -65.85     63.82 o 
  -3   3  28      433.51      460.90     90.17 o 
  -2   3  28      348.26      329.28     80.79 o 
  -1   3  28      620.27      693.96     98.00 o 
   0   3  28      373.95      352.73     84.52 o 
   1   3  28       79.35       23.26     71.78 o 
   2   3  28       55.43       26.97     70.29 o 
   3   3  28      166.38      128.42     73.09 o 
   4   3  28       84.29       49.88     72.62 o 
  -7   4  28      125.12       42.89    103.90 o 
  -6   4  28        7.56       42.89    100.77 o 
  -5   4  28       97.47       24.70     68.77 o 
  -4   4  28       37.76      -20.48     61.94 o 
  -3   4  28      473.94      549.06     90.65 o 
  -2   4  28      139.83      164.36     75.31 o 
  -1   4  28      344.85      463.11     91.29 o 
   0   4  28       41.26      132.17     76.27 o 
   1   4  28        2.68      -81.60     70.30 o 
   2   4  28       22.28       23.54     74.41 o 
   3   4  28       12.35      -53.62     71.18 o 
  -4   5  28      325.04      322.53     84.75 o 
  -3   5  28       56.61       76.27     67.65 o 
  -2   5  28        7.88       26.34    178.69 o 
  -1   5  28      302.73      261.26     81.21 o 
   0   5  28      391.04      483.59     90.78 o 
  -8   1  29       80.61       77.55     70.13 o 
  -7   1  29       15.62      -75.26     68.81 o 
  -6   1  29     1193.13     1209.60    107.59 o 
  -5   1  29       85.63       69.82     69.86 o 
  -4   1  29       63.08       23.71     71.50 o 
  -3   1  29       13.59      -68.87     64.62 o 
  -2   1  29      216.08      126.88     73.22 o 
  -1   1  29      193.33       31.93     69.65 o 
   0   1  29        0.25      -38.52     64.34 o 
   1   1  29      263.80      309.66     81.83 o 
   2   1  29      802.41      990.67    170.15 o 
   3   1  29       15.08       49.77     70.57 o 
   4   1  29      227.63      187.89     83.81 o 
  -7   2  29      176.73      197.12     77.75 o 
  -6   2  29        9.12       12.39     70.78 o 
  -5   2  29       52.59      -29.13     72.52 o 
  -4   2  29        1.31      -90.85     60.56 o 
  -3   2  29       69.63       83.41     74.44 o 
  -2   2  29        6.01      -70.27     63.47 o 
  -1   2  29       50.16       75.52     71.45 o 
   0   2  29       65.18       16.59     73.97 o 
   1   2  29      251.70      224.42     81.68 o 
   2   2  29       20.23      -11.30     69.90 o 
   3   2  29       74.71       50.26     79.62 o 
  -6   3  29      186.67      139.26     73.20 o 
  -5   3  29        2.49      -75.27     66.05 o 
  -4   3  29       74.74       55.08     68.81 o 
  -3   3  29        1.07      -17.99     70.33 o 
  -2   3  29        1.09      -52.34     77.93 o 
  -1   3  29      350.61      315.35    126.92 o 
   0   3  29       24.92      -15.85     71.13 o 
   1   3  29        0.88      -19.58     93.62 o 
   2   3  29      354.54      269.51     87.49 o 
  -4   4  29       26.79       37.05     66.76 o 
  -3   4  29      286.98      409.54     84.67 o 
  -2   4  29      163.13      169.65     79.32 o 
  -1   4  29      182.08      222.58    114.02 o 
   0   4  29        6.03      -16.74     75.63 o 
  -6   0  30     1052.07     1025.09    155.51 o 
  -5   0  30        5.45      -53.70     95.88 o 
  -4   0  30      422.79      445.25    127.61 o 
  -3   0  30       60.45        9.41    103.21 o 
  -2   0  30       42.46       71.83    101.46 o 
  -1   0  30       50.12       89.26    107.39 o 
   0   0  30        0.60     -120.29     86.82 o 
   1   0  30      333.60      332.63    124.13 o 
   2   0  30      555.60      658.99    143.65 o 
  -6   1  30        1.53       12.61     71.48 o 
  -5   1  30       22.97      -43.74     69.43 o 
  -4   1  30        0.34      -12.47     93.62 o 
  -3   1  30      253.76      166.40     75.04 o 
  -2   1  30       20.74      -20.74     71.74 o 
  -1   1  30      109.15        2.84    172.77 o 
   0   1  30      126.15      -35.17     71.73 o 
   1   1  30      182.78      114.88     80.64 o 
   2   1  30        0.58        8.25     75.69 o 
  -5   2  30       54.59       17.46     97.45 o 
  -4   2  30        5.16      -98.67     65.78 o 
  -3   2  30      297.92      273.56     88.98 o 
  -2   2  30       13.35      -42.62     72.11 o 
  -1   2  30       44.08       17.08     76.70 o 
   0   2  30        0.80      -22.93     73.64 o 
   1   2  30       86.19       41.45     76.79 o 
  -2   3  30      220.05      169.75     83.07 o 
                                                 
